# Supplementary material for: Targeting S. aureus Extracellular Vesicles: A New Putative Strategy to Counteract Their Pathogenic Potential
Source: Pharmaceutics. 2024 Jun 11;16(6):789. doi: 10.3390/pharmaceutics16060789 (PMC11207539; doi:10.3390/pharmaceutics16060789)
Supplement: Supplementary file 1 [file pharmaceutics-16-00789-s001.zip]

Archive with 6 entries (6 files):
- Supplementary 2.xlsx
- __MACOSX/._Supplementary 2.xlsx
- Supplementary 3.docx
- __MACOSX/._Supplementary 3.docx
- Supplementary 1.docx
- __MACOSX/._Supplementary 1.docx
