# Supplementary material for: Targeting S. aureus Extracellular Vesicles: A New Putative Strategy to Counteract Their Pathogenic Potential
Source: Pharmaceutics. 2024 Jun 11;16(6):789. doi: 10.3390/pharmaceutics16060789 (PMC11207539; doi:10.3390/pharmaceutics16060789)
Supplement: Supplementary file 1 [file pharmaceutics-16-00789-s001.zip › Supplementary 2.xlsx]

## Sheet: Table 1_All protein
						Total protein identificated
Protein Group	Protein ID	Accession	-10lgP	Coverage (%)	Coverage (%) Sample 7	Area Sample	#Peptides	#Unique	#Spec Sample 7	PTM	Avg. Mass	Description
490	87200	tr|W8TMV6|W8TMV6_STAAU	37.65	11	11	0	1	1	1		25239	(P)ppGpp synthetase OS=Staphylococcus aureus OX=1280 GN=relP PE=4 SV=1
470	88615	tr|W8U031|W8U031_STAAU	44.84	5	5	20729	1	1	1		34400	1 4-dihydroxy-2-naphthoate octaprenyltransferase OS=Staphylococcus aureus OX=1280 GN=menA PE=3 SV=1
344	88201	tr|A0A6B0D156|A0A6B0D156_STAAU	67.82	17	17	153140	1	1	1		8280	10 kDa chaperonin (Fragment) OS=Staphylococcus aureus OX=1280 GN=GO941_17435 PE=3 SV=1
258	88116	tr|A0A6B0CQN8|A0A6B0CQN8_STAAU	133.23	9	9	228280	2	2	2		37146	1-phosphatidylinositol phosphodiesterase OS=Staphylococcus aureus OX=1280 GN=GO941_02670 PE=4 SV=1
78	87980	tr|W8TQK1|W8TQK1_STAAU	272.03	48	48	2537100	17	17	19		56868	1-pyrroline-5-carboxylate dehydrogenase OS=Staphylococcus aureus OX=1280 GN=putC PE=3 SV=1
92	87159	tr|W8TQX1|W8TQX1_STAAU	328.04	53	53	11552000	14	14	17		26680	2 3-bisphosphoglycerate-dependent phosphoglycerate mutase OS=Staphylococcus aureus OX=1280 GN=gpmA PE=3 SV=1
53	87981	tr|W8U5L7|W8U5L7_STAAU	326.87	48	48	5151100	22	22	23	Carbamidomethylation	56424	2 3-bisphosphoglycerate-independent phosphoglycerate mutase OS=Staphylococcus aureus OX=1280 GN=pgm_2 PE=3 SV=1
393	88143	tr|W8TMY9|W8TMY9_STAAU	41.37	4	4	36423	1	1	1		33113	2-keto-4-pentenoate hydratase OS=Staphylococcus aureus OX=1280 GN=mhpD PE=3 SV=1
210	88073	tr|W8UY88|W8UY88_STAAU	161.35	29	29	864160	5	5	6	Carbamidomethylation	31331	2-oxoacid ferredoxin oxidoreductase OS=Staphylococcus aureus OX=1280 GN=porB PE=4 SV=1
180	88063	tr|A0A2L2DXW3|A0A2L2DXW3_STAAU	136.35	16	16	759250	5	5	5		64507	2-oxoacid ferredoxin oxidoreductase subunit alpha OS=Staphylococcus aureus OX=1280 GN=porA PE=4 SV=1
48	87643	tr|A0A2Y1SGM7|A0A2Y1SGM7_STAAU	310.29	30	30	2109800	19	19	24		105357	2-oxoglutarate dehydrogenase E1 component OS=Staphylococcus aureus OX=1280 GN=odhA PE=3 SV=1
408	87183	tr|A0A6B0CWD3|A0A6B0CWD3_STAAU	56.59	39	39	603750	1	1	1		2772	30S ribosomal protein S18 (Fragment) OS=Staphylococcus aureus OX=1280 GN=GO793_06695 PE=4 SV=1
186	88045	tr|Q53606|Q53606_STAAU	204.42	31	31	859110	7	7	7	Carbamidomethylation	35779	3'-5' exonuclease OS=Staphylococcus aureus OX=1280 GN=cbf1 PE=4 SV=1
105	88039	tr|A0A0B4N811|A0A0B4N811_STAAU	243.2	68	68	1839000	10	10	14		22436	3-hexulose-6-phosphate synthase OS=Staphylococcus aureus OX=1280 GN=hxlA PE=3 SV=1
141	87130	tr|A0A0D6GV05|A0A0D6GV05_STAAU	196.71	28	28	1163500	9	9	10	Carbamidomethylation	43206	3-hydroxy-3-methylglutaryl coenzyme A synthase OS=Staphylococcus aureus OX=1280 GN=pksG PE=3 SV=1
20	87987	tr|A0A2C9TZG7|A0A2C9TZG7_STAAU	326.03	75	75	62263000	33	33	46	Oxidation (M)	29256	3-methyl-2-oxobutanoate hydroxymethyltransferase OS=Staphylococcus aureus OX=1280 GN=panB PE=3 SV=1
356	88412	tr|A0A6B0CF29|A0A6B0CF29_STAAU	51.55	14	14	1103400	2	2	2		15050	5'-nucleotidase lipoprotein e(P4) family (Fragment) OS=Staphylococcus aureus OX=1280 GN=GO941_15190 PE=4 SV=1
97	88060	tr|A0A3M8TZD6|A0A3M8TZD6_STAAU	284.01	57	57	19221000	13	13	16	Carbamidomethylation	16410	6 7-dimethyl-8-ribityllumazine synthase OS=Staphylococcus aureus OX=1280 GN=ribH PE=3 SV=1
353	88317	tr|A0A6B0CUT8|A0A6B0CUT8_STAAU	50.1	3	3	12063	1	1	1		52207	6-phospho-beta-galactosidase (Fragment) OS=Staphylococcus aureus OX=1280 GN=lacG PE=3 SV=1
26	87179	tr|A0A6B0BDT6|A0A6B0BDT6_STAAU	349.92	67	67	22790000	34	32	41	Carbamidomethylation	49388	6-phosphogluconate dehydrogenase decarboxylating (Fragment) OS=Staphylococcus aureus OX=1280 GN=gndA PE=3 SV=1
286	88148	tr|A0A6B0CML9|A0A6B0CML9_STAAU	78.06	10	10	209240	3	3	3		38924	AAA family ATPase (Fragment) OS=Staphylococcus aureus OX=1280 GN=GO941_00735 PE=4 SV=1
263	88114	tr|A0A390VQC9|A0A390VQC9_STAAU	120.23	13	13	198130	3	3	3		32936	ABC superfamily ATP binding cassette transporter ABC protein OS=Staphylococcus aureus OX=1280 GN=pmtC PE=4 SV=1
355	88399	tr|A0A391DQF8|A0A391DQF8_STAAU	101.63	9	9	25401	2	2	2		48522	ABC superfamily ATP binding cassette transporter membrane protein OS=Staphylococcus aureus OX=1280 GN=sufD PE=3 SV=1
253	88100	tr|A0A6B0BS30|A0A6B0BS30_STAAU	127.45	16	16	583580	3	3	3		23726	ABC transporter substrate-binding protein (Fragment) OS=Staphylococcus aureus OX=1280 GN=GO793_14705 PE=3 SV=1
394	88168	tr|A0A6B0CSH9|A0A6B0CSH9_STAAU	32.05	8	8	404200	1	1	1		15646	ABC transporter substrate-binding protein (Fragment) OS=Staphylococcus aureus OX=1280 GN=GO941_10285 PE=3 SV=1
151	88049	tr|A0A2U0IIA5|A0A2U0IIA5_STAAU	171.06	34	34	884160	8	8	8		31090	ABC transporter substrate-binding protein OS=Staphylococcus aureus OX=1280 GN=G6X24_08855 PE=3 SV=1
137	88031	tr|W8U5S1|W8U5S1_STAAU	191.2	32	32	1684700	10	10	11		37854	ABC transporter substrate-binding protein OS=Staphylococcus aureus OX=1280 GN=yclQ PE=3 SV=1
320	87221	tr|A0A389PUB8|A0A389PUB8_STAAU	54.68	5	5	16232	2	2	2		67059	ABC-type dipeptide transport system periplasmic component-like protein OS=Staphylococcus aureus OX=1280 GN=rlp PE=3 SV=1
321	88176	tr|A0A389UCX7|A0A389UCX7_STAAU	54.89	3	3	33739	1	1	1		56155	ABC-type transporter OS=Staphylococcus aureus OX=1280 GN=G6X24_03715 PE=4 SV=1
287	88151	tr|A0A6B0CM18|A0A6B0CM18_STAAU	104.84	34	34	77559	2	2	2		10067	Acetolactate synthase AlsS (Fragment) OS=Staphylococcus aureus OX=1280 GN=GO793_01555 PE=3 SV=1
62	87274	tr|W8UY08|W8UY08_STAAU	323.99	29	29	3728700	20	20	20		98970	Aconitate hydratase OS=Staphylococcus aureus OX=1280 GN=citB PE=3 SV=1
317	87139	tr|A0A0D1JMR1|A0A0D1JMR1_STAAU	58.49	25	25	25253	1	1	2		8549	Acyl carrier protein OS=Staphylococcus aureus OX=1280 GN=hmrB PE=3 SV=1
215	88067	tr|W8TRE5|W8TRE5_STAAU	202.43	28	28	500590	4	4	4	Carbamidomethylation	23974	Adenylate kinase OS=Staphylococcus aureus OX=1280 GN=adk PE=3 SV=1
44	87988	tr|W8TV34|W8TV34_STAAU	287.05	54	54	12976000	22	22	24	Carbamidomethylation	49603	Adenylosuccinate lyase OS=Staphylococcus aureus OX=1280 GN=purB PE=3 SV=1
147	88016	tr|A0A6B0D029|A0A6B0D029_STAAU	204.46	27	27	1698000	8	8	9		40047	Alanine dehydrogenase OS=Staphylococcus aureus OX=1280 GN=ald PE=3 SV=1
51	88025	tr|A0A0U1MNE3|A0A0U1MNE3_STAAU	237.27	41	41	14586000	18	18	21		42885	Alanine--glyoxylate aminotransferase family protein OS=Staphylococcus aureus OX=1280 GN=A6762_08555 PE=3 SV=1
50	87051	tr|A0A5F0HKR9|A0A5F0HKR9_STAAU	363.8	66	66	20230000	22	22	22	Carbamidomethylation	36047	Alcohol dehydrogenase OS=Staphylococcus aureus OX=1280 GN=adhP PE=3 SV=1
414	88204	tr|A0A6B0CS92|A0A6B0CS92_STAAU	46.94	3	3	24245	1	1	1		41871	aldehyde dehydrogenase (NAD(+)) (Fragment) OS=Staphylococcus aureus OX=1280 GN=GO941_00300 PE=3 SV=1
229	87752	tr|A0A3A5LPT7|A0A3A5LPT7_STAAU	142.87	13	13	182860	4	4	4		54680	aldehyde dehydrogenase (NAD(+)) OS=Staphylococcus aureus OX=1280 GN=betB PE=3 SV=1
108	88013	tr|A0A0U1MPV0|A0A0U1MPV0_STAAU	237.85	26	26	2972200	12	12	14		51709	Aldehyde dehydrogenase OS=Staphylococcus aureus OX=1280 GN=ywdH PE=3 SV=1
336	88370	tr|A0A181G2D3|A0A181G2D3_STAAU	32.13	1	1	0	1	1	1		94973	Aldehyde-alcohol dehydrogenase OS=Staphylococcus aureus OX=1280 GN=adhE PE=3 SV=1
422	88202	tr|A0A3A2IN16|A0A3A2IN16_STAAU	60.52	5	5	55749	1	1	1		31410	Aldo/keto reductase OS=Staphylococcus aureus OX=1280 GN=yvgN PE=4 SV=1
225	87080	tr|A0A6B0D388|A0A6B0D388_STAAU	153.9	45	45	1574500	4	4	4		12351	Alkaline shock protein 23 (Fragment) OS=Staphylococcus aureus OX=1280 GN=GO941_15000 PE=3 SV=1
339	88187	tr|W8UYD8|W8UYD8_STAAU	73.06	23	23	28044	2	2	2		13385	Alkaline-shock protein OS=Staphylococcus aureus OX=1280 GN=yloU PE=3 SV=1
89	87106	tr|A0A0D1IJ21|A0A0D1IJ21_STAAU	296.22	56	56	11891000	15	15	17	Carbamidomethylation	20977	Alkyl hydroperoxide reductase C OS=Staphylococcus aureus OX=1280 GN=ahpC PE=3 SV=1
445	88303	tr|A0A0K9IJ53|A0A0K9IJ53_STAAU	62.78	11	11	52255	1	1	1		16456	Alkylhydroperoxidase OS=Staphylococcus aureus OX=1280 GN=BN1321_410051 PE=4 SV=1
227	88147	tr|A0A6B0BFV7|A0A6B0BFV7_STAAU	123.99	20	20	219200	4	4	4		30077	Alpha/beta fold hydrolase (Fragment) OS=Staphylococcus aureus OX=1280 GN=GO793_15925 PE=4 SV=1
282	88184	tr|A0A6B0CL40|A0A6B0CL40_STAAU	93.27	20	20	74682	2	2	2		19159	Alpha-acetolactate decarboxylase (Fragment) OS=Staphylococcus aureus OX=1280 GN=GO941_08380 PE=3 SV=1
302	88146	tr|A0A0D6WII1|A0A0D6WII1_STAAU	71.8	8	8	88655	2	2	2		35975	Alpha-hemolysin OS=Staphylococcus aureus OX=1280 GN=hla PE=3 SV=1
302	88141	tr|A0A0U1MKA9|A0A0U1MKA9_STAAU	71.8	8	8	88655	2	2	2		35961	Alpha-hemolysin OS=Staphylococcus aureus OX=1280 GN=hly PE=3 SV=1
221	88092	tr|A0A6B0CQE3|A0A6B0CQE3_STAAU	153.65	10	10	164330	4	4	5		59183	Alpha-keto acid decarboxylase family protein (Fragment) OS=Staphylococcus aureus OX=1280 GN=GO793_15335 PE=3 SV=1
195	88081	tr|A0A6B0BEA3|A0A6B0BEA3_STAAU	188.93	29	29	341260	6	6	7		31291	Amidohydrolase family protein OS=Staphylococcus aureus OX=1280 GN=GO793_15920 PE=4 SV=1
435	88308	tr|A0A6B0D4S2|A0A6B0D4S2_STAAU	62.01	4	4	24584	1	1	1		43130	Amidohydrolase OS=Staphylococcus aureus OX=1280 GN=GO941_10000 PE=4 SV=1
31	87054	tr|Q7DI48|Q7DI48_STAAU	342.86	60	60	54208000	27	27	37	Oxidation (M)	28931	Amino acid ABC superfamily ATP binding cassette transporter binding protein OS=Staphylococcus aureus OX=1280 GN=iraA PE=4 SV=1
63	87982	tr|A0A5N5IJZ7|A0A5N5IJZ7_STAAU	304.56	49	49	4353300	19	19	22	Carbamidomethylation	47191	Aminopeptidase OS=Staphylococcus aureus OX=1280 GN=G6X24_07540 PE=3 SV=1
36	87985	tr|W8UXZ0|W8UXZ0_STAAU	308.78	62	62	15114000	25	25	32	Carbamidomethylation	37856	Aminopeptidase OS=Staphylococcus aureus OX=1280 GN=yhfE PE=3 SV=1
243	87799	tr|A0A6B0CNG8|A0A6B0CNG8_STAAU	90.96	10	10	268560	3	3	4		47587	Aminotransferase class I/II-fold pyridoxal phosphate-dependent enzyme (Fragment) OS=Staphylococcus aureus OX=1280 GN=GO941_02475 PE=3 SV=1
294	88172	tr|A0A6B0CXR1|A0A6B0CXR1_STAAU	86.11	12	12	58826	2	2	2		28022	AMP-binding protein (Fragment) OS=Staphylococcus aureus OX=1280 GN=GO793_02490 PE=4 SV=1
226	87146	tr|H9BRQ3|H9BRQ3_STAAU	81.51	68	68	7941200	2	2	4		4496	Antibacterial protein (phenol soluble) OS=Staphylococcus aureus OX=1280 GN=psm beta1 PE=3 SV=1
310	88336	tr|H9BRQ4|H9BRQ4_STAAU	124.42	50	50	74031	2	2	2		4456	Antibacterial protein OS=Staphylococcus aureus OX=1280 GN=psm beta2 PE=1 SV=1
498	88637	tr|Q6XZ93|Q6XZ93_STAAU	34.7	11	11	0	1	1	1		12205	Anti-sigma factor antagonist OS=Staphylococcus aureus OX=1280 GN=rsbV PE=3 SV=1
28	87056	tr|A0A2Y1L217|A0A2Y1L217_STAAU	338.03	62	62	25737000	31	31	39	Carbamidomethylation	46945	Arginine deiminase OS=Staphylococcus aureus OX=1280 GN=arcA PE=3 SV=1
113	88015	tr|A0A6B0D2Y7|A0A6B0D2Y7_STAAU	227	61	61	2299900	12	12	13		26275	Arginine--tRNA ligase (Fragment) OS=Staphylococcus aureus OX=1280 GN=argS PE=3 SV=1
123	88012	tr|A0A6B0B515|A0A6B0B515_STAAU	218.26	36	36	2679000	10	10	11		39092	arginine--tRNA ligase (Fragment) OS=Staphylococcus aureus OX=1280 GN=GO793_00540 PE=3 SV=1
400	88162	tr|A0A0U1MH20|A0A0U1MH20_STAAU	49.58	4	4	7727.4	1	1	1		44420	Argininosuccinate synthase OS=Staphylococcus aureus OX=1280 GN=argG PE=3 SV=1
457	87717	tr|A0A0D1IY24|A0A0D1IY24_STAAU	45.09	6	6	0	1	1	1		32106	ATP synthase gamma chain OS=Staphylococcus aureus OX=1280 GN=atpG PE=3 SV=1
159	87157	tr|A0A0D1JNT4|A0A0D1JNT4_STAAU	201.5	23	23	774610	8	8	9		54584	ATP synthase subunit alpha OS=Staphylococcus aureus OX=1280 GN=atpA PE=3 SV=1
85	87079	tr|A0A0U1MST7|A0A0U1MST7_STAAU	247.73	44	44	1397400	16	16	17		51414	ATP synthase subunit beta OS=Staphylococcus aureus OX=1280 GN=atpD PE=3 SV=1
273	88104	tr|A0A6B0CWE2|A0A6B0CWE2_STAAU	101.11	16	16	565050	3	3	3		25120	ATP-binding cassette domain-containing protein (Fragment) OS=Staphylococcus aureus OX=1280 GN=GO941_17960 PE=4 SV=1
236	88106	tr|W8TVL7|W8TVL7_STAAU	110.66	17	17	102430	4	4	4		34840	ATP-dependent 6-phosphofructokinase OS=Staphylococcus aureus OX=1280 GN=pfkA PE=3 SV=1
402	87121	tr|A0A3A3AQD0|A0A3A3AQD0_STAAU	44.4	2	2	0	1	1	1		77857	ATP-dependent Clp protease ATP-binding subunit ClpL OS=Staphylococcus aureus OX=1280 GN=clpL PE=3 SV=1
484	88520	tr|W8U6J3|W8U6J3_STAAU	43.94	6	6	135020	1	1	1		19572	ATP-dependent protease subunit HslV OS=Staphylococcus aureus OX=1280 GN=clpQ PE=3 SV=1
300	88136	tr|A0A6B0CNA7|A0A6B0CNA7_STAAU	79.35	5	5	48778	1	1	1		32264	Autolysin (Fragment) OS=Staphylococcus aureus OX=1280 GN=GO941_12445 PE=3 SV=1
465	88486	tr|A0A6B0CVW1|A0A6B0CVW1_STAAU	42.56	10	10	398440	1	1	1		12460	Autolysin/adhesin Aaa (Fragment) OS=Staphylococcus aureus OX=1280 GN=aaa PE=4 SV=1
268	88150	tr|W8U7I3|W8U7I3_STAAU	59.49	6	6	79691	2	2	3		41914	Beta sliding clamp OS=Staphylococcus aureus OX=1280 GN=dnaN PE=3 SV=1
332	88207	tr|A0A0D1H8Z3|A0A0D1H8Z3_STAAU	95.21	11	11	45446	2	2	2		33879	Beta-ketoacyl-[acyl-carrier-protein] synthase III OS=Staphylococcus aureus OX=1280 GN=fabH PE=3 SV=1
109	88017	tr|Q7BWD2|Q7BWD2_STAAU	225.05	35	35	1841500	10	10	12		31349	Beta-lactamase OS=Staphylococcus aureus OX=1280 GN=blaZ PE=3 SV=1
386	88179	tr|A0A6B0CFU4|A0A6B0CFU4_STAAU	37.95	4	4	41405	1	1	1		34449	Bi-component gamma-hemolysin HlgAB subunit A (Fragment) OS=Staphylococcus aureus OX=1280 GN=hlgA PE=3 SV=1
230	88108	tr|A0A3M7ZM78|A0A3M7ZM78_STAAU	158.73	10	10	329820	3	3	3		35584	Bi-component gamma-hemolysin HlgCB subunit C OS=Staphylococcus aureus OX=1280 GN=hlgC PE=3 SV=1
389	88274	tr|A0A389PZU7|A0A389PZU7_STAAU	49.54	4	4	28192	1	1	1		40462	Bi-component leukocidin LukGH subunit H OS=Staphylococcus aureus OX=1280 GN=lukH PE=3 SV=1
482	87309	tr|Q2TF12|Q2TF12_STAAU	41.35	7	7	61788	1	1	1		22491	BinL protein OS=Staphylococcus aureus OX=1280 GN=binL PE=3 SV=1
212	88395	tr|A0A6B0CNM5|A0A6B0CNM5_STAAU	187.03	69	69	1377400	6	4	6		5188	Biotin/lipoyl-binding protein (Fragment) OS=Staphylococcus aureus OX=1280 GN=GO941_13180 PE=4 SV=1
423	88233	tr|Q00419|Q00419_STAAU	35.7	2	2	31349	1	1	1		69262	BlaR1 OS=Staphylococcus aureus OX=1280 GN=blaR1 PE=3 SV=1
166	88035	tr|A0A390EPY9|A0A390EPY9_STAAU	215.45	28	28	794220	8	8	8		45390	CamS family sex pheromone protein OS=Staphylococcus aureus OX=1280 GN=camS_1 PE=4 SV=1
68	87994	tr|A0A6B0CVR4|A0A6B0CVR4_STAAU	309.65	34	34	11697000	19	19	20		58392	Catalase OS=Staphylococcus aureus OX=1280 GN=GO941_07605 PE=3 SV=1
59	87070	tr|A0A6B0CSW8|A0A6B0CSW8_STAAU	261.3	64	64	7486900	19	19	23	Oxidation (M)	28436	CBS domain-containing protein (Fragment) OS=Staphylococcus aureus OX=1280 GN=GO941_07020 PE=3 SV=1
181	88068	tr|Q9ZAI5|Q9ZAI5_STAAU	190.48	15	15	318330	4	4	5		34625	CdaA regulatory protein CdaR OS=Staphylococcus aureus OX=1280 GN=orf2 PE=4 SV=1
235	87681	tr|A0A0D1GR49|A0A0D1GR49_STAAU	184.7	41	41	604500	4	4	4		13151	Cell cycle protein GpsB OS=Staphylococcus aureus OX=1280 GN=gpsB PE=3 SV=1
329	87380	tr|B5LV58|B5LV58_STAAU	47.15	4	4	53178	1	1	1		41037	Cell division protein FtsZ OS=Staphylococcus aureus OX=1280 GN=ftsZ PE=3 SV=1
121	88022	tr|A0A3M7WT60|A0A3M7WT60_STAAU	189.36	32	32	2757500	11	11	12		45711	Cell envelope transcriptional attenuator OS=Staphylococcus aureus OX=1280 GN=ywtF PE=3 SV=1
121	88023	tr|A0A090LUT3|A0A090LUT3_STAAU	189.36	32	32	2757500	11	11	12		46067	Cell envelope-related function transcriptional attenuator common domain-containing protein OS=Staphylococcus aureus OX=1280 GN=ywtF PE=3 SV=1
480	88481	tr|A0A390J584|A0A390J584_STAAU	46.64	8	8	284280	1	1	1		15898	Cell surface like-protein Map-w OS=Staphylococcus aureus OX=1280 GN=map_1 PE=4 SV=1
299	88192	tr|A0A0U1MNU6|A0A0U1MNU6_STAAU	92.57	5	5	70181	2	2	2		66347	Chaperone protein DnaK OS=Staphylococcus aureus OX=1280 GN=dnaK PE=2 SV=1
140	87141	tr|A0A6B0D3W4|A0A6B0D3W4_STAAU	245.63	47	47	1716100	9	9	11		28215	Chaperonin GroEL (Fragment) OS=Staphylococcus aureus OX=1280 GN=GO941_17440 PE=3 SV=1
208	88103	tr|A0A6B0CPJ4|A0A6B0CPJ4_STAAU	174.48	47	47	2161100	5	5	6		13755	Chorismate mutase (Fragment) OS=Staphylococcus aureus OX=1280 GN=aroA PE=4 SV=1
335	88315	tr|A0A4P7PAF7|A0A4P7PAF7_STAAU	147.64	14	14	477290	2	2	2		23599	Class A sortase SrtA OS=Staphylococcus aureus OX=1280 GN=srtA PE=4 SV=1
192	88056	tr|A0A6B0CN82|A0A6B0CN82_STAAU	175.78	21	21	1392700	6	3	6		39990	Clumping factor B (Fragment) OS=Staphylococcus aureus OX=1280 GN=GO941_01960 PE=4 SV=1
165	88044	tr|A0A6B0CM81|A0A6B0CM81_STAAU	198.52	15	15	341870	6	3	6		55693	Clumping factor B (Fragment) OS=Staphylococcus aureus OX=1280 GN=GO941_10290 PE=4 SV=1
56	87989	tr|A0A3A5LTC0|A0A3A5LTC0_STAAU	280.54	43	43	8161200	18	18	23	Carbamidomethylation	49291	Coenzyme A disulfide reductase OS=Staphylococcus aureus OX=1280 GN=cdr PE=3 SV=1
489	88563	tr|A0A0U1MK29|A0A0U1MK29_STAAU	38.72	5	5	19226	1	1	1		29895	Cof-like hydrolase OS=Staphylococcus aureus OX=1280 GN=BN1321_250023 PE=4 SV=1
248	88371	tr|A0A0D1HR76|A0A0D1HR76_STAAU	146.79	39	39	1360600	3	3	4		7321	Cold shock protein CspA OS=Staphylococcus aureus OX=1280 GN=cspA PE=4 SV=1
289	88155	tr|W8UW13|W8UW13_STAAU	123.16	45	45	108890	3	3	3	Carbamidomethylation	11198	Copper-sensing transcriptional repressor CsoR OS=Staphylococcus aureus OX=1280 GN=csoR PE=4 SV=1
88	88019	tr|X5EH35|X5EH35_STAAU	241.09	37	37	18657000	11	11	16	Oxidation (M)	29390	Coproheme decarboxylase OS=Staphylococcus aureus OX=1280 GN=C7M54_03940 PE=3 SV=1
279	88135	tr|A0A0D1GID9|A0A0D1GID9_STAAU	96.75	16	16	170430	2	2	2		20730	Cysteine hydrolase OS=Staphylococcus aureus OX=1280 GN=entB2 PE=3 SV=1
459	88425	tr|A0A6B0D4K0|A0A6B0D4K0_STAAU	36.28	6	6	0	1	1	1		18046	Cysteine protease (Fragment) OS=Staphylococcus aureus OX=1280 GN=GO793_06865 PE=4 SV=1
185	88064	tr|W8TRW6|W8TRW6_STAAU	132.23	27	27	194720	6	6	7		32976	Cysteine synthase OS=Staphylococcus aureus OX=1280 GN=cysK PE=3 SV=1
429	88331	tr|A0A6B0CVC1|A0A6B0CVC1_STAAU	48.67	4	4	10906	1	1	1		40603	cysteine--tRNA ligase (Fragment) OS=Staphylococcus aureus OX=1280 GN=GO941_11870 PE=3 SV=1
6	87973	tr|A0A0U1MHC9|A0A0U1MHC9_STAAU	432.9	64	64	53147000	54	54	71	Carbamidomethylation; Oxidation (M)	54157	Cytosol aminopeptidase OS=Staphylococcus aureus OX=1280 GN=pepA PE=3 SV=1
496	88633	tr|A0A0D1JTP6|A0A0D1JTP6_STAAU	35.55	15	15	164700	1	1	1		10006	Cytosolic protein OS=Staphylococcus aureus OX=1280 GN=A6762_11110 PE=4 SV=1
275	88121	tr|A0A3A5M000|A0A3A5M000_STAAU	92.94	15	15	94553	3	3	3		31908	D-alanine aminotransferase OS=Staphylococcus aureus OX=1280 GN=dat PE=3 SV=1
477	88452	tr|A0A0D1IZ12|A0A0D1IZ12_STAAU	57.5	21	21	16143	1	1	1		9063	D-alanyl carrier protein OS=Staphylococcus aureus OX=1280 GN=dltC PE=3 SV=1
472	88627	tr|A0A218M1Q9|A0A218M1Q9_STAAU	38.03	3	3	88443	1	1	1		48217	D-alanyl-D-alanine carboxypeptidase OS=Staphylococcus aureus OX=1280 GN=pbp4 PE=3 SV=1
72	88030	tr|A0A6B0BM93|A0A6B0BM93_STAAU	248.12	80	80	10969000	16	16	20	Carbamidomethylation; Oxidation (M)	16079	Delta-aminolevulinic acid dehydratase (Fragment) OS=Staphylococcus aureus OX=1280 GN=GO793_13570 PE=3 SV=1
211	88393	tr|A0A6B0CLD7|A0A6B0CLD7_STAAU	150.01	51	51	2439600	5	5	6		8180	Delta-aminolevulinic acid dehydratase (Fragment) OS=Staphylococcus aureus OX=1280 GN=GO941_11790 PE=3 SV=1
223	87129	tr|Q7DIE8|Q7DIE8_STAAU	119.51	50	50	57470000	2	2	5	Oxidation (M)	5009	Delta-hemolysin OS=Staphylococcus aureus OX=1280 GN=hld PE=3 SV=1
242	87592	tr|W8TW76|W8TW76_STAAU	184.28	24	24	320760	4	4	4	Carbamidomethylation	27423	Demethylmenaquinone methyltransferase OS=Staphylococcus aureus OX=1280 GN=ubiF PE=3 SV=1
432	88386	tr|A0A6B0CQK1|A0A6B0CQK1_STAAU	85.87	9	9	39418	1	1	1		19911	D-glycerate dehydrogenase (Fragment) OS=Staphylococcus aureus OX=1280 GN=GO793_02505 PE=3 SV=1
9	87061	tr|A0A0U1MI42|A0A0U1MI42_STAAU	388.41	67	67	90356000	41	41	62	Oxidation (M)	46411	Dihydrolipoamide acetyltransferase component of pyruvate dehydrogenase complex OS=Staphylococcus aureus OX=1280 GN=pdhC PE=3 SV=1
29	87060	tr|W8URN4|W8URN4_STAAU	325.24	61	61	15772000	27	27	37	Carbamidomethylation; Oxidation (M)	49451	Dihydrolipoyl dehydrogenase OS=Staphylococcus aureus OX=1280 GN=lpdA PE=3 SV=1
415	88222	tr|A0A6B0D393|A0A6B0D393_STAAU	50.49	4	4	0	1	1	1		51055	Dihydrolipoyl dehydrogenase OS=Staphylococcus aureus OX=1280 GN=lpdA PE=3 SV=1
452	88363	tr|A0A6B0CQF5|A0A6B0CQF5_STAAU	49.38	8	8	542020	1	1	1		17098	Dipeptide ABC transporter glycylmethionine-binding lipoprotein (Fragment) OS=Staphylococcus aureus OX=1280 GN=gmpC PE=3 SV=1
193	87064	tr|A0A2L2E2K2|A0A2L2E2K2_STAAU	174.83	25	25	14213000	4	4	5	Carbamidomethylation	16045	DM13 domain-containing protein OS=Staphylococcus aureus OX=1280 GN=EAS58_06245 PE=4 SV=1
148	88011	tr|A0A6B0D3X0|A0A6B0D3X0_STAAU	213.63	17	17	663910	9	9	9		79144	DNA 3'-5' helicase (Fragment) OS=Staphylococcus aureus OX=1280 GN=addA PE=4 SV=1
220	88077	tr|A0A6B0BMG0|A0A6B0BMG0_STAAU	122.54	9	9	256480	5	5	5		75828	DNA 3'-5' helicase (Fragment) OS=Staphylococcus aureus OX=1280 GN=GO793_18125 PE=4 SV=1
446	87527	tr|W8TVN3|W8TVN3_STAAU	31.52	9	9	12885	1	1	1		22946	DNA mismatch repair protein MutT OS=Staphylococcus aureus OX=1280 GN=A6762_08305 PE=4 SV=1
34	87084	tr|A0A6B0CYQ1|A0A6B0CYQ1_STAAU	346.47	34	34	5262800	26	26	29		99167	DNA polymerase I OS=Staphylococcus aureus OX=1280 GN=polA PE=3 SV=1
58	87725	tr|A0A2Y1TV13|A0A2Y1TV13_STAAU	320.51	80	80	32319000	21	21	24	Carbamidomethylation; Oxidation (M)	16706	DNA starvation/stationary phase protection protein OS=Staphylococcus aureus OX=1280 GN=dps PE=3 SV=1
396	87582	tr|A0A6B0CBS1|A0A6B0CBS1_STAAU	40.77	2	2	18692	1	1	1		77259	DNA topoisomerase (Fragment) OS=Staphylococcus aureus OX=1280 GN=topA PE=3 SV=1
132	88079	tr|A0A0U1MMG5|A0A0U1MMG5_STAAU	226.91	58	58	7152500	8	8	10		9610	DNA-binding protein OS=Staphylococcus aureus OX=1280 GN=hbs PE=3 SV=1
65	87145	tr|A0A0D1GTM7|A0A0D1GTM7_STAAU	308.16	65	65	5229800	19	19	20		35012	DNA-directed RNA polymerase subunit alpha OS=Staphylococcus aureus OX=1280 GN=rpoA PE=3 SV=1
12	87971	tr|W8UT31|W8UT31_STAAU	413.98	53	53	15311000	53	53	62	Carbamidomethylation	133219	DNA-directed RNA polymerase subunit beta OS=Staphylococcus aureus OX=1280 GN=rpoB PE=3 SV=1
7	87972	tr|A0A5F0HNZ2|A0A5F0HNZ2_STAAU	396.86	51	51	33093000	60	60	65	Carbamidomethylation; Oxidation (M)	134273	DNA-directed RNA polymerase subunit beta' OS=Staphylococcus aureus OX=1280 GN=rpoC PE=3 SV=1
485	88529	tr|W8U6D8|W8U6D8_STAAU	37.83	5	5	11399	1	1	1	Carbamidomethylation	29281	DNase TatD family OS=Staphylococcus aureus OX=1280 GN=yabD PE=1 SV=1
247	88130	tr|A0A391FC21|A0A391FC21_STAAU	90.66	23	23	1329700	4	4	4		17325	DUF1307 domain-containing protein OS=Staphylococcus aureus OX=1280 GN=yehR PE=4 SV=1
176	87227	tr|A0A6B0CZW2|A0A6B0CZW2_STAAU	156	6	6	17974	6	1	6		168064	DUF1542 domain-containing protein (Fragment) OS=Staphylococcus aureus OX=1280 GN=GO941_05260 PE=4 SV=1
103	87140	tr|A0A6B0CYR4|A0A6B0CYR4_STAAU	206.71	10	10	265140	13	8	13		202649	DUF1542 domain-containing protein (Fragment) OS=Staphylococcus aureus OX=1280 GN=GO941_13625 PE=4 SV=1
425	88538	tr|A0A389QEW1|A0A389QEW1_STAAU	32.19	4	4	19781	1	1	1		34413	DUF1672 domain-containing protein OS=Staphylococcus aureus OX=1280 GN=G6X24_02550 PE=4 SV=1
425	88297	tr|A0A2U0IL67|A0A2U0IL67_STAAU	32.19	4	4	19781	1	1	1		36464	DUF1672 domain-containing protein OS=Staphylococcus aureus OX=1280 GN=G6X24_03970 PE=4 SV=1
425	88536	tr|A0A6B0CZJ0|A0A6B0CZJ0_STAAU	32.19	4	4	19781	1	1	1		32244	DUF1672 family protein (Fragment) OS=Staphylococcus aureus OX=1280 GN=GO941_15450 PE=4 SV=1
425	88263	tr|A0A0U1MMK4|A0A0U1MMK4_STAAU	32.19	4	4	19781	1	1	1		34656	DUF1672 family protein OS=Staphylococcus aureus OX=1280 GN=BN1321_260124 PE=4 SV=1
425	88537	tr|A0A6B0D0J1|A0A6B0D0J1_STAAU	32.19	4	4	19781	1	1	1		34468	DUF1672 family protein OS=Staphylococcus aureus OX=1280 GN=GO941_15465 PE=4 SV=1
346	88270	tr|A0A0D3QB11|A0A0D3QB11_STAAU	52.16	17	17	34128	1	1	2		15992	DUF2188 domain-containing protein OS=Staphylococcus aureus OX=1280 GN=BN1321_420010 PE=4 SV=1
101	88001	tr|A0A6B0BDN9|A0A6B0BDN9_STAAU	233.87	34	34	1967800	13	13	14	Carbamidomethylation	46135	DUF2479 domain-containing protein OS=Staphylococcus aureus OX=1280 GN=GO793_11130 PE=4 SV=1
261	88120	tr|A0A6B0BTV2|A0A6B0BTV2_STAAU	75.62	4	4	156710	2	2	2		67736	DUF2479 domain-containing protein OS=Staphylococcus aureus OX=1280 GN=GO793_11155 PE=4 SV=1
291	88144	tr|W8TTW0|W8TTW0_STAAU	113	36	36	493320	3	3	3		14007	DUF3139 domain-containing protein OS=Staphylococcus aureus OX=1280 GN=BN1321_400034 PE=4 SV=1
426	88273	tr|A0A0U1MRN0|A0A0U1MRN0_STAAU	44.12	6	6	0	1	1	1		16254	DUF393 domain-containing protein OS=Staphylococcus aureus OX=1280 GN=BN1321_350003 PE=4 SV=1
239	87298	tr|A0A0U1MNR2|A0A0U1MNR2_STAAU	72.62	8	8	68675	2	2	3		35966	DUF4352 domain-containing protein OS=Staphylococcus aureus OX=1280 GN=BN1321_270024 PE=4 SV=1
239	87299	tr|A0A389VAX3|A0A389VAX3_STAAU	72.62	8	8	68675	2	2	3		35892	DUF4352 domain-containing protein OS=Staphylococcus aureus OX=1280 GN=G6X24_12780 PE=4 SV=1
411	88171	tr|A0A0D1GNJ9|A0A0D1GNJ9_STAAU	62.1	7	7	24908	1	1	1		23738	DUF47 domain-containing protein OS=Staphylococcus aureus OX=1280 GN=ykaA PE=3 SV=1
316	88211	tr|A0A0U1MSE9|A0A0U1MSE9_STAAU	77.67	19	19	395420	2	2	2		13238	DUF4889 domain-containing protein OS=Staphylococcus aureus OX=1280 GN=BN1321_400032 PE=4 SV=1
316	88186	tr|W8U8D2|W8U8D2_STAAU	77.67	19	19	395420	2	2	2		13340	DUF4889 domain-containing protein OS=Staphylococcus aureus OX=1280 GN=C7M54_13675 PE=4 SV=1
126	88069	tr|A0A6B0D620|A0A6B0D620_STAAU	170.57	33	33	5482800	10	10	11		27905	DUF5067 domain-containing protein (Fragment) OS=Staphylococcus aureus OX=1280 GN=GO941_18035 PE=4 SV=1
278	88133	tr|W8UWZ6|W8UWZ6_STAAU	105.56	27	27	87620	3	3	3		18002	DUF948 domain-containing protein OS=Staphylococcus aureus OX=1280 GN=ytxG PE=3 SV=1
241	88096	tr|A0A0D1FPD0|A0A0D1FPD0_STAAU	116.26	10	10	477190	4	4	4		76612	Elongation factor G OS=Staphylococcus aureus OX=1280 GN=fusA PE=3 SV=1
390	88195	tr|W8U5N1|W8U5N1_STAAU	62.33	8	8	192520	1	1	1		20554	Elongation factor P OS=Staphylococcus aureus OX=1280 GN=efp PE=3 SV=1
118	87088	tr|X5E1R0|X5E1R0_STAAU	241.55	52	52	3222400	12	12	13	Carbamidomethylation	32494	Elongation factor Ts OS=Staphylococcus aureus OX=1280 GN=tsf PE=3 SV=1
298	88134	tr|A0A6B0CJV0|A0A6B0CJV0_STAAU	57.99	6	6	22222	2	1	2		43971	Elongation factor Tu OS=Staphylococcus aureus OX=1280 GN=tuf PE=3 SV=1
87	87990	tr|A0A0U1MF82|A0A0U1MF82_STAAU	276.4	47	47	5031800	13	12	16	Carbamidomethylation	43104	Elongation factor Tu OS=Staphylococcus aureus OX=1280 GN=tufA PE=3 SV=1
492	88612	tr|A0A4P7P3E8|A0A4P7P3E8_STAAU	49.04	12	12	0	1	1	1		13973	Endoribonuclease L-PSP OS=Staphylococcus aureus OX=1280 GN=yabJ PE=3 SV=1
1	87049	tr|W8USI1|W8USI1_STAAU	630.89	85	85	2792800000	166	154	380	Carbamidomethylation; Oxidation (M)	47117	Enolase OS=Staphylococcus aureus OX=1280 GN=eno PE=3 SV=1
283	88126	tr|A0A0D1K0V0|A0A0D1K0V0_STAAU	106.93	33	33	245750	3	3	3		11036	ESAT-6-like protein OS=Staphylococcus aureus OX=1280 GN=esxA PE=3 SV=1
171	87101	tr|A0A0U1MGQ8|A0A0U1MGQ8_STAAU	163.98	36	36	4792000	7	7	7		18593	Exported protein OS=Staphylococcus aureus OX=1280 GN=BN1321_150054 PE=4 SV=1
406	88293	tr|A0A2U0ITG0|A0A2U0ITG0_STAAU	41.28	6	6	68565	1	1	1		16377	Exported protein OS=Staphylococcus aureus OX=1280 GN=G6X24_02280 PE=4 SV=1
434	88271	tr|A0A3A2ILB4|A0A3A2ILB4_STAAU	70.73	4	4	0	1	1	1		38495	Extracellular ECM and plasma binding protein Emp OS=Staphylococcus aureus OX=1280 GN=emp PE=4 SV=1
133	88158	tr|A0A6B0BBI3|A0A6B0BBI3_STAAU	180.34	75	75	517630	9	3	11		6783	FDX-ACB domain-containing protein (Fragment) OS=Staphylococcus aureus OX=1280 GN=GO793_05625 PE=4 SV=1
16	87069	tr|A0A0U1MPV9|A0A0U1MPV9_STAAU	356.45	78	78	435260000	31	31	48	Carbamidomethylation; Oxidation (M)	19603	Ferritin OS=Staphylococcus aureus OX=1280 GN=ftnA PE=3 SV=1
442	88230	tr|A0A2U0IES5|A0A2U0IES5_STAAU	44.55	6	6	254530	1	1	1		18793	Fibrinogen-binding protein OS=Staphylococcus aureus OX=1280 GN=efb PE=4 SV=1
418	87732	tr|A0A0D1I2A8|A0A0D1I2A8_STAAU	44.63	5	5	61788	1	1	1		35181	Flotillin-like protein FloA OS=Staphylococcus aureus OX=1280 GN=floA PE=3 SV=1
91	88024	tr|W8TV96|W8TV96_STAAU	192.72	34	34	10593000	12	12	13		35638	Foldase protein PrsA OS=Staphylococcus aureus OX=1280 GN=prsA PE=3 SV=1
100	88009	tr|W8TSM8|W8TSM8_STAAU	203.34	20	20	636220	11	11	13	Carbamidomethylation	84862	Formate acetyltransferase OS=Staphylococcus aureus OX=1280 GN=pflB PE=3 SV=1
21	87123	tr|A0A3A5LUT5|A0A3A5LUT5_STAAU	377.99	51	51	20936000	38	38	45	Carbamidomethylation; Oxidation (M)	59872	Formate--tetrahydrofolate ligase OS=Staphylococcus aureus OX=1280 GN=fhs PE=3 SV=1
308	88231	tr|A0A6B0B6W8|A0A6B0B6W8_STAAU	151.66	33	33	117190	2	2	2		12177	Formimidoylglutamase (Fragment) OS=Staphylococcus aureus OX=1280 GN=GO941_00575 PE=3 SV=1
69	87983	tr|A0A3A3AKM2|A0A3A3AKM2_STAAU	270.06	33	33	5310400	20	20	20	Carbamidomethylation	76175	Fructose-1 6-bisphosphatase class 3 OS=Staphylococcus aureus OX=1280 GN=fbp PE=3 SV=1
55	88110	tr|A0A6B0CHL8|A0A6B0CHL8_STAAU	340.08	68	68	8379200	18	16	25		10934	Fructose-bisphosphate aldolase (Fragment) OS=Staphylococcus aureus OX=1280 GN=GO793_01845 PE=4 SV=1
466	88517	tr|A0A6B0D414|A0A6B0D414_STAAU	66.49	10	10	79867	1	1	1		15061	General stress protein 17M-like domain-containing protein OS=Staphylococcus aureus OX=1280 GN=GO793_11600 PE=3 SV=1
348	87666	tr|A0A6B0CZ66|A0A6B0CZ66_STAAU	48.35	15	15	149590	2	2	2		17604	Gfo/Idh/MocA family oxidoreductase (Fragment) OS=Staphylococcus aureus OX=1280 GN=GO941_14505 PE=4 SV=1
214	87279	tr|W8U4V4|W8U4V4_STAAU	183.29	32	32	1178900	5	5	5		22343	Glucosamine-6-phosphate deaminase OS=Staphylococcus aureus OX=1280 GN=A6762_09230 PE=4 SV=1
81	87992	tr|A0A0D1FJV3|A0A0D1FJV3_STAAU	265.02	42	42	3186900	15	15	17	Carbamidomethylation	56965	Glucose-6-phosphate 1-dehydrogenase OS=Staphylococcus aureus OX=1280 GN=zwf PE=3 SV=1
2	87116	tr|X5E018|X5E018_STAAU	472.52	76	76	247410000	91	91	117	Oxidation (M)	49808	Glucose-6-phosphate isomerase OS=Staphylococcus aureus OX=1280 GN=pgi PE=3 SV=1
27	87137	tr|W8TMZ7|W8TMZ7_STAAU	399	57	57	14401000	29	29	38	Carbamidomethylation	45760	Glutamate dehydrogenase OS=Staphylococcus aureus OX=1280 GN=gudB PE=3 SV=1
64	87219	tr|A0A6B0CTA8|A0A6B0CTA8_STAAU	306.15	44	44	3701000	18	18	21	Carbamidomethylation	56275	Glutamate--tRNA ligase OS=Staphylococcus aureus OX=1280 GN=gltX PE=3 SV=1
17	87976	tr|W8TVI2|W8TVI2_STAAU	381.28	77	77	43593000	45	45	56	Carbamidomethylation; Oxidation (M)	39783	Glutamyl aminopeptidase OS=Staphylococcus aureus OX=1280 GN=pepA1 PE=3 SV=1
182	88205	tr|A0A6B0CEU0|A0A6B0CEU0_STAAU	133.95	10	10	0	6	2	6		35856	Glyceraldehyde-3-phosphate dehydrogenase OS=Staphylococcus aureus OX=1280 GN=gap PE=3 SV=1
3	87053	tr|B0FYY0|B0FYY0_STAAU	509.34	85	85	246500000	61	57	115	Carbamidomethylation; Oxidation (M)	36281	Glyceraldehyde-3-phosphate dehydrogenase OS=Staphylococcus aureus OX=1280 GN=gapC PE=3 SV=1
494	88622	tr|A0A6B0CI42|A0A6B0CI42_STAAU	41.17	7	7	343840	1	1	1		15782	Glycerol-3-phosphate dehydrogenase (Fragment) OS=Staphylococcus aureus OX=1280 GN=GO941_03055 PE=4 SV=1
122	88027	tr|A0A6B0CLJ7|A0A6B0CLJ7_STAAU	211.32	25	25	1666100	10	10	11		40018	Glycerol-3-phosphate dehydrogenase (Fragment) OS=Staphylococcus aureus OX=1280 GN=GO941_12095 PE=3 SV=1
83	88005	tr|A0A6B0CRT7|A0A6B0CRT7_STAAU	260.11	46	46	8607100	15	15	17		30865	Glycerophosphodiester phosphodiesterase (Fragment) OS=Staphylococcus aureus OX=1280 GN=GO793_17550 PE=4 SV=1
326	88145	tr|A0A6B0CPB9|A0A6B0CPB9_STAAU	67.85	8	8	71810	2	1	2		39042	Glycosyl transferase family 1 (Fragment) OS=Staphylococcus aureus OX=1280 GN=GO941_16845 PE=4 SV=1
350	88404	tr|A0A6B0CL92|A0A6B0CL92_STAAU	114.33	35	35	538290	1	1	1		5362	GMP synthase C-terminal domain-containing protein (Fragment) OS=Staphylococcus aureus OX=1280 GN=GO941_08650 PE=4 SV=1
448	88325	tr|A0A6B0BD32|A0A6B0BD32_STAAU	54.71	9	9	155880	1	1	1		17321	GTP cyclohydrolase 1 type 2 homolog (Fragment) OS=Staphylococcus aureus OX=1280 GN=GO793_13845 PE=3 SV=1
489	88562	tr|A0A6B0CZR3|A0A6B0CZR3_STAAU	38.72	7	7	19226	1	1	1		20941	HAD hydrolase family protein (Fragment) OS=Staphylococcus aureus OX=1280 GN=GO941_04850 PE=4 SV=1
500	88645	tr|A0A6B0D5S0|A0A6B0D5S0_STAAU	33.36	13	13	22056	1	1	1		10235	HAD hydrolase family protein (Fragment) OS=Staphylococcus aureus OX=1280 GN=GO941_15560 PE=4 SV=1
112	88007	tr|A0A0D1IQ37|A0A0D1IQ37_STAAU	222.35	36	36	5986100	11	11	12	Carbamidomethylation	34482	HPr kinase/phosphorylase OS=Staphylococcus aureus OX=1280 GN=hprK PE=3 SV=1
150	87132	tr|A0A0D1IUP6|A0A0D1IUP6_STAAU	202.12	49	49	2280800	8	8	8		17089	HTH-type transcriptional regulator MgrA OS=Staphylococcus aureus OX=1280 GN=mgrA PE=4 SV=1
401	88206	tr|A0A6B0CJK3|A0A6B0CJK3_STAAU	42.59	1	1	50562	1	1	1		91890	Hyaluronate lyase OS=Staphylococcus aureus OX=1280 GN=GO793_07495 PE=3 SV=1
269	88180	tr|W8U7Q2|W8U7Q2_STAAU	98.43	14	14	3655600	2	2	3		19370	Immunodominant antigen B OS=Staphylococcus aureus OX=1280 GN=isaB PE=4 SV=1
413	88178	tr|A0A0U1MJU9|A0A0U1MJU9_STAAU	40.21	3	3	87723	1	1	1		48604	Insulinase family protein OS=Staphylococcus aureus OX=1280 GN=BN1321_240126 PE=4 SV=1
216	88089	tr|A0A068DV34|A0A068DV34_STAAU	142.43	18	18	945930	5	5	5		36717	Iron ABC transporter substrate-binding protein OS=Staphylococcus aureus OX=1280 GN=yfiY PE=3 SV=1
280	88157	tr|A0A391LUY9|A0A391LUY9_STAAU	107.09	13	13	143060	2	2	2		25468	Iron-sulfur cluster repair protein ScdA OS=Staphylococcus aureus OX=1280 GN=scdA PE=3 SV=1
98	88002	tr|A0A0D6W8U9|A0A0D6W8U9_STAAU	232.33	15	15	901160	10	10	11	Carbamidomethylation	104885	Isoleucine--tRNA ligase OS=Staphylococcus aureus OX=1280 GN=ileS PE=3 SV=1
30	88003	tr|A0A6B0BAU5|A0A6B0BAU5_STAAU	376.07	75	75	52413000	24	22	36	Carbamidomethylation; Oxidation (M)	22669	Ketose-bisphosphate aldolase (Fragment) OS=Staphylococcus aureus OX=1280 GN=GO793_02780 PE=4 SV=1
75	88028	tr|A0A6B0C7T7|A0A6B0C7T7_STAAU	183.31	54	54	32547000	14	14	19	Oxidation (M)	19681	Lactate dehydrogenase (Fragment) OS=Staphylococcus aureus OX=1280 GN=GO941_01930 PE=3 SV=1
424	87478	tr|A0A0U1MS51|A0A0U1MS51_STAAU	33.68	5	5	0	1	1	1		26605	Lactose phosphotransferase system repressor OS=Staphylococcus aureus OX=1280 GN=BN1321_380150 PE=4 SV=1
433	88390	tr|W8TZX4|W8TZX4_STAAU	43.27	2	2	176410	1	1	1		69196	Large ribosomal subunit assembly factor BipA OS=Staphylococcus aureus OX=1280 GN=typA PE=3 SV=1
313	88219	tr|A0A0D1I1V1|A0A0D1I1V1_STAAU	113.72	35	35	90336	2	2	2		12712	Large ribosomal subunit protein bL12 OS=Staphylococcus aureus OX=1280 GN=rplL PE=3 SV=1
354	87068	tr|A0A0D1GMH3|A0A0D1GMH3_STAAU	83.42	25	25	597040	2	2	2		13748	Large ribosomal subunit protein bL17 OS=Staphylococcus aureus OX=1280 GN=rplQ_1 PE=3 SV=1
175	87071	tr|A0A0D1I5G9|A0A0D1I5G9_STAAU	108.53	44	44	15776000	5	5	7		13362	Large ribosomal subunit protein bL19 OS=Staphylococcus aureus OX=1280 GN=rplS PE=3 SV=1
233	87066	tr|A0A0D1IHK1|A0A0D1IHK1_STAAU	102.99	10	10	7760800	2	2	3	Oxidation (M)	13686	Large ribosomal subunit protein bL20 OS=Staphylococcus aureus OX=1280 GN=rplT PE=3 SV=1
183	88084	tr|D7URR3|D7URR3_STAAU	202.04	57	57	6673100	5	5	6		11333	Large ribosomal subunit protein bL21 OS=Staphylococcus aureus OX=1280 GN=rplU PE=1 SV=1
252	88394	tr|A0A0D1H2J5|A0A0D1H2J5_STAAU	104.94	51	51	1683100	3	3	4	Carbamidomethylation; Oxidation (M)	6485	Large ribosomal subunit protein bL32 OS=Staphylococcus aureus OX=1280 GN=rpmF PE=1 SV=1
440	88543	tr|A0A0D1H088|A0A0D1H088_STAAU	31.41	15	15	119370	1	1	1		7697	Large ribosomal subunit protein bL35 OS=Staphylococcus aureus OX=1280 GN=rpmI PE=3 SV=1
324	88302	tr|W8TQ45|W8TQ45_STAAU	51.31	8	8	22541	1	1	2		16454	Large ribosomal subunit protein bL9 OS=Staphylococcus aureus OX=1280 GN=rplI PE=3 SV=1
254	88109	tr|A0A0D1HS65|A0A0D1HS65_STAAU	147.49	18	18	78743	3	3	3		24708	Large ribosomal subunit protein uL1 OS=Staphylococcus aureus OX=1280 GN=rplA PE=3 SV=1
416	88257	tr|A0A0D1HYX5|A0A0D1HYX5_STAAU	49.36	11	11	0	1	1	1	Carbamidomethylation	13135	Large ribosomal subunit protein uL14 OS=Staphylococcus aureus OX=1280 GN=rplN PE=3 SV=1
189	88072	tr|A0A0D1JTQ6|A0A0D1JTQ6_STAAU	207.66	47	47	2235900	6	6	6		15597	Large ribosomal subunit protein uL15 OS=Staphylococcus aureus OX=1280 GN=rplO PE=3 SV=1
162	87085	tr|A0A0D1GFD2|A0A0D1GFD2_STAAU	149.71	33	33	3964100	6	6	8		16242	Large ribosomal subunit protein uL16 OS=Staphylococcus aureus OX=1280 GN=rplP PE=3 SV=1
325	88431	tr|W8TRE0|W8TRE0_STAAU	44.69	9	9	221830	1	1	2		13097	Large ribosomal subunit protein uL18 OS=Staphylococcus aureus OX=1280 GN=rplR PE=1 SV=1
79	87055	tr|A0A0D1K1S3|A0A0D1K1S3_STAAU	232.99	44	44	6397900	14	14	19	Oxidation (M)	30155	Large ribosomal subunit protein uL2 OS=Staphylococcus aureus OX=1280 GN=rplB PE=3 SV=1
290	87063	tr|A0A0D1H5C2|A0A0D1H5C2_STAAU	95.59	33	33	80932	3	3	3		12835	Large ribosomal subunit protein uL22 OS=Staphylococcus aureus OX=1280 GN=rplV PE=3 SV=1
455	88383	tr|W8TUB4|W8TUB4_STAAU	45.57	11	11	0	1	1	1		10605	Large ribosomal subunit protein uL23 OS=Staphylococcus aureus OX=1280 GN=rplW PE=1 SV=1
495	88628	tr|A0A0D1IHY2|A0A0D1IHY2_STAAU	37.79	19	19	101310	1	1	1		8090	Large ribosomal subunit protein uL29 OS=Staphylococcus aureus OX=1280 GN=rpmC PE=1 SV=1
404	88329	tr|A0A0D1GR95|A0A0D1GR95_STAAU	67.56	6	6	130500	1	1	1		23718	Large ribosomal subunit protein uL3 OS=Staphylococcus aureus OX=1280 GN=rplC_1 PE=3 SV=1
450	88338	tr|W8UVN7|W8UVN7_STAAU	52.05	24	24	62784	1	1	1		6554	Large ribosomal subunit protein uL30 OS=Staphylococcus aureus OX=1280 GN=rpmD PE=1 SV=1
288	88149	tr|W8TRC7|W8TRC7_STAAU	69.71	19	19	207160	3	3	3		22465	Large ribosomal subunit protein uL4 OS=Staphylococcus aureus OX=1280 GN=rplD PE=1 SV=1
270	87637	tr|W8TUC3|W8TUC3_STAAU	91.88	12	12	0	1	1	2		20267	Large ribosomal subunit protein uL5 OS=Staphylococcus aureus OX=1280 GN=rplE PE=1 SV=1
178	88037	tr|A0A6B0CTG8|A0A6B0CTG8_STAAU	204.62	24	24	1420000	7	7	7		49478	leucine--tRNA ligase (Fragment) OS=Staphylococcus aureus OX=1280 GN=GO941_02700 PE=3 SV=1
153	88076	tr|X5DRS2|X5DRS2_STAAU	137.26	25	25	2308800	5	5	8		23875	Lipoprotein OS=Staphylococcus aureus OX=1280 GN=A6762_05275 PE=4 SV=1
284	88129	tr|W8UXH5|W8UXH5_STAAU	106.81	20	20	805640	3	3	3		21472	Lipoprotein OS=Staphylococcus aureus OX=1280 GN=BN1321_260168 PE=4 SV=1
264	88127	tr|A0A6B0CNB1|A0A6B0CNB1_STAAU	85.17	7	7	112460	2	2	2		35933	Lipoprotein OS=Staphylococcus aureus OX=1280 GN=GO941_02110 PE=4 SV=1
106	88006	tr|A0A390BBS7|A0A390BBS7_STAAU	234.91	49	49	1441800	13	13	14		30337	Lipoprotein OS=Staphylococcus aureus OX=1280 GN=metQ_2 PE=3 SV=1
35	87595	tr|A0A0D1F282|A0A0D1F282_STAAU	351.73	31	31	14544000	23	23	25		74400	Lipoteichoic acid synthase OS=Staphylococcus aureus OX=1280 GN=ltaS PE=3 SV=1
40	87057	tr|H6UH59|H6UH59_STAAU	339.19	51	51	28477000	22	22	30	Carbamidomethylation	34569	L-lactate dehydrogenase OS=Staphylococcus aureus OX=1280 GN=lctE PE=3 SV=1
54	87059	tr|A0A0D1I054|A0A0D1I054_STAAU	300.32	57	57	22411000	20	20	24	Carbamidomethylation	34420	L-lactate dehydrogenase OS=Staphylococcus aureus OX=1280 GN=ldh2 PE=3 SV=1
245	88098	tr|A0A6B0CZD1|A0A6B0CZD1_STAAU	108.96	11	11	86349	3	3	3		41921	LPXTG-anchored adenosine synthase AdsA (Fragment) OS=Staphylococcus aureus OX=1280 GN=adsA PE=3 SV=1
154	88033	tr|A0A6B0CHU0|A0A6B0CHU0_STAAU	164.88	24	24	11914000	8	8	8		43676	LPXTG-anchored surface protein SasG (Fragment) OS=Staphylococcus aureus OX=1280 GN=sasG PE=4 SV=1
94	88091	tr|A0A6B0D3R6|A0A6B0D3R6_STAAU	205.17	40	40	3283000	11	10	16		19682	M20/M25/M40 family metallo-hydrolase (Fragment) OS=Staphylococcus aureus OX=1280 GN=GO941_16975 PE=4 SV=1
199	88055	tr|A0A6B0D5X7|A0A6B0D5X7_STAAU	156.45	19	19	2333200	5	5	5	Carbamidomethylation	39607	M24 family metallopeptidase OS=Staphylococcus aureus OX=1280 GN=GO941_16965 PE=3 SV=1
207	87512	tr|A0A0U1MLQ9|A0A0U1MLQ9_STAAU	179.6	23	23	1386100	6	6	6	Carbamidomethylation	39323	M24 family metallopeptidase OS=Staphylococcus aureus OX=1280 GN=yqhT PE=3 SV=1
474	88421	tr|A0A6B0CS07|A0A6B0CS07_STAAU	56.21	9	9	15273	1	1	1		15121	Mannitol-1-phosphate 5-dehydrogenase (Fragment) OS=Staphylococcus aureus OX=1280 GN=GO941_05265 PE=4 SV=1
474	88420	tr|A0A6B0CE94|A0A6B0CE94_STAAU	56.21	9	9	15273	1	1	1		15134	Mannitol-1-phosphate 5-dehydrogenase (Fragment) OS=Staphylococcus aureus OX=1280 GN=GO941_13630 PE=4 SV=1
458	88415	tr|A0A6B0CZB5|A0A6B0CZB5_STAAU	70.95	6	6	47585	1	1	1		28869	Mannitol-1-phosphate 5-dehydrogenase (Fragment) OS=Staphylococcus aureus OX=1280 GN=GO941_14820 PE=4 SV=1
146	88014	tr|A0A6B0CUK7|A0A6B0CUK7_STAAU	212.76	24	24	824270	9	7	10	Oxidation (M)	56153	Mannosyl-glycoprotein endo-beta-N-acetylglucosamidase (Fragment) OS=Staphylococcus aureus OX=1280 GN=GO793_01420 PE=4 SV=1
104	87995	tr|A0A6B0CGC7|A0A6B0CGC7_STAAU	278.11	34	34	1217800	12	10	13		51918	Mannosyl-glycoprotein endo-beta-N-acetylglucosamidase (Fragment) OS=Staphylococcus aureus OX=1280 GN=GO941_17580 PE=4 SV=1
188	88065	tr|A0A6B0B622|A0A6B0B622_STAAU	131.37	16	16	2277500	6	6	6		45406	MAP domain-containing protein (Fragment) OS=Staphylococcus aureus OX=1280 GN=GO793_06545 PE=4 SV=1
460	88450	tr|A0A6B0CQ99|A0A6B0CQ99_STAAU	34.43	15	15	35715	1	1	1		13776	MAP domain-containing protein (Fragment) OS=Staphylococcus aureus OX=1280 GN=GO793_11890 PE=3 SV=1
168	88083	tr|A0A6B0CY70|A0A6B0CY70_STAAU	227.53	57	57	7769600	7	7	8		12020	MarR family transcriptional regulator (Fragment) OS=Staphylococcus aureus OX=1280 GN=GO793_18405 PE=4 SV=1
281	87260	tr|A0A6B0CJQ8|A0A6B0CJQ8_STAAU	112.76	38	38	208290	3	3	3		10210	MarR family transcriptional regulator (Fragment) OS=Staphylococcus aureus OX=1280 GN=GO941_04245 PE=4 SV=1
318	88140	tr|W8U7R3|W8U7R3_STAAU	102.2	17	17	83833	2	2	2		17692	MarR family transcriptional regulator OS=Staphylococcus aureus OX=1280 GN=slyA PE=4 SV=1
481	88490	tr|W8U485|W8U485_STAAU	33.76	4	4	34058	1	1	1		33581	Membrane protein insertase YidC OS=Staphylococcus aureus OX=1280 GN=oxaI PE=3 SV=1
255	88102	tr|W8U3E4|W8U3E4_STAAU	134.27	17	17	254550	3	3	3		25799	Membrane protein OS=Staphylococcus aureus OX=1280 GN=BN1321_400082 PE=4 SV=1
274	87406	tr|A0A6B0D5V3|A0A6B0D5V3_STAAU	81.81	12	12	41700	3	3	3		37504	Methicillin resistance protein FmtB (Fragment) OS=Staphylococcus aureus OX=1280 GN=GO941_16405 PE=4 SV=1
197	87361	tr|A0A0D1K0T1|A0A0D1K0T1_STAAU	119.1	19	19	895000	5	5	6		27502	Methionine aminopeptidase OS=Staphylococcus aureus OX=1280 GN=map_2 PE=3 SV=1
144	87728	tr|A0A6B0D1J1|A0A6B0D1J1_STAAU	215.31	19	19	645120	8	8	8		74863	Methionine--tRNA ligase OS=Staphylococcus aureus OX=1280 GN=metG PE=3 SV=1
373	87626	tr|A0A6B0D132|A0A6B0D132_STAAU	47.68	1	1	19485	1	1	1		114788	MMPL family transporter OS=Staphylococcus aureus OX=1280 GN=GO941_17225 PE=4 SV=1
149	87471	tr|A0A6B0D2Z4|A0A6B0D2Z4_STAAU	228.78	43	43	2807000	8	8	9		31148	Mn(2+)-dependent dipeptidase Sapep (Fragment) OS=Staphylococcus aureus OX=1280 GN=sapep PE=4 SV=1
246	88105	tr|W8U862|W8U862_STAAU	93.17	17	17	388210	3	3	4		23800	Molecular chaperone GroEL OS=Staphylococcus aureus OX=1280 GN=C7M54_14080 PE=4 SV=1
198	88115	tr|A0A0U1MS03|A0A0U1MS03_STAAU	119.3	25	25	403840	3	3	5		18498	Molybdenum cofactor biosynthesis protein B OS=Staphylococcus aureus OX=1280 GN=moaB PE=3 SV=1
272	88124	tr|A0A6B0CZP1|A0A6B0CZP1_STAAU	80.35	14	14	287450	3	3	3		22847	Molybdopterin molybdenumtransferase (Fragment) OS=Staphylococcus aureus OX=1280 GN=GO941_04700 PE=3 SV=1
173	88040	tr|A0A6B0B8P8|A0A6B0B8P8_STAAU	172.7	21	21	771380	7	7	7	Carbamidomethylation	52046	Molybdopterin-dependent oxidoreductase (Fragment) OS=Staphylococcus aureus OX=1280 GN=GO793_00880 PE=4 SV=1
430	88355	tr|W8U4T4|W8U4T4_STAAU	34.04	5	5	72594	1	1	1		31460	Monofunctional glycosyltransferase OS=Staphylococcus aureus OX=1280 GN=mgt PE=3 SV=1
205	88085	tr|A0A6B0D3R0|A0A6B0D3R0_STAAU	143.27	10	10	1612600	5	5	5		79737	MSCRAMM family adhesin clumping factor ClfA (Fragment) OS=Staphylococcus aureus OX=1280 GN=clfA PE=4 SV=1
49	88004	tr|A0A6B0B7T1|A0A6B0B7T1_STAAU	322.25	29	29	5958000	18	8	24	Oxidation (M)	58402	MSCRAMM family adhesin SdrD (Fragment) OS=Staphylococcus aureus OX=1280 GN=sdrD PE=4 SV=1
74	88000	tr|A0A6B0CQL4|A0A6B0CQL4_STAAU	267.28	28	28	2745200	13	6	17	Oxidation (M)	57850	MSCRAMM family adhesin SdrE (Fragment) OS=Staphylococcus aureus OX=1280 GN=sdrE PE=4 SV=1
177	87202	tr|W8UA89|W8UA89_STAAU	204.15	9	9	358910	5	5	6		84254	Multifunctional fusion protein OS=Staphylococcus aureus OX=1280 GN=secD PE=3 SV=1
209	87377	tr|A0A5F0HIJ8|A0A5F0HIJ8_STAAU	128.38	42	42	1281600	6	6	6	Carbamidomethylation	17070	N5-carboxyaminoimidazole ribonucleotide mutase OS=Staphylococcus aureus OX=1280 GN=purE PE=3 SV=1
306	88154	tr|A0A6B0C9S3|A0A6B0C9S3_STAAU	54.57	5	5	238330	2	2	2		43486	N-acetylmuramoyl-L-alanine amidase (Fragment) OS=Staphylococcus aureus OX=1280 GN=GO941_05395 PE=3 SV=1
347	88286	tr|W8USR6|W8USR6_STAAU	104.34	11	11	1257500	2	2	2		28187	N-acetylmuramoyl-L-alanine amidase OS=Staphylococcus aureus OX=1280 GN=sle PE=4 SV=1
337	88163	tr|H6UH60|H6UH60_STAAU	69.42	11	11	26474	2	2	2	Carbamidomethylation	30769	NAD kinase OS=Staphylococcus aureus OX=1280 GN=ppnK PE=3 SV=1
142	88088	tr|A0A6B0CW27|A0A6B0CW27_STAAU	198.35	38	38	5354900	10	10	10	Carbamidomethylation	19374	NAD(P)-binding protein (Fragment) OS=Staphylococcus aureus OX=1280 GN=GO793_13690 PE=4 SV=1
427	88280	tr|A0A6B0D5P0|A0A6B0D5P0_STAAU	59.61	5	5	18267	1	1	1		36522	NAD(P)-binding protein (Fragment) OS=Staphylococcus aureus OX=1280 GN=GO941_14930 PE=4 SV=1
327	88249	tr|A0A6B0CSJ3|A0A6B0CSJ3_STAAU	79.65	10	10	147920	2	2	2		26561	NAD(P)H-hydrate dehydratase (Fragment) OS=Staphylococcus aureus OX=1280 GN=GO941_06185 PE=3 SV=1
224	88161	tr|A0A6B0CNJ0|A0A6B0CNJ0_STAAU	116.05	73	73	1216800	4	2	5		5424	NADP-dependent phosphogluconate dehydrogenase (Fragment) OS=Staphylococcus aureus OX=1280 GN=GO793_09360 PE=3 SV=1
244	88153	tr|A0A0U1MFV7|A0A0U1MFV7_STAAU	120.96	25	25	1625200	3	3	4		19644	NADPH-dependent 7-cyano-7-deazaguanine reductase OS=Staphylococcus aureus OX=1280 GN=queF PE=3 SV=1
342	88170	tr|A0A6B0D5K3|A0A6B0D5K3_STAAU	49.88	7	7	27597	1	1	1		19619	NERD domain-containing protein (Fragment) OS=Staphylococcus aureus OX=1280 GN=GO793_05005 PE=4 SV=1
476	88616	tr|A0A6B0B8U8|A0A6B0B8U8_STAAU	44.31	14	14	0	1	1	1		10864	Nicotinate phosphoribosyltransferase (Fragment) OS=Staphylococcus aureus OX=1280 GN=GO793_01435 PE=4 SV=1
476	88440	tr|A0A6B0CPW3|A0A6B0CPW3_STAAU	44.31	14	14	0	1	1	1		10910	Nicotinate phosphoribosyltransferase (Fragment) OS=Staphylococcus aureus OX=1280 GN=GO793_03425 PE=4 SV=1
156	88048	tr|A0A6B0D0V8|A0A6B0D0V8_STAAU	178.69	19	19	278850	7	7	7	Carbamidomethylation	48079	Nicotinate phosphoribosyltransferase (Fragment) OS=Staphylococcus aureus OX=1280 GN=GO941_16460 PE=3 SV=1
276	88128	tr|A0A6B0CJX8|A0A6B0CJX8_STAAU	99.79	24	24	722920	2	2	2		13059	nucleoside-diphosphate kinase (Fragment) OS=Staphylococcus aureus OX=1280 GN=GO793_00500 PE=3 SV=1
437	88426	tr|A0A6B0D618|A0A6B0D618_STAAU	75.31	26	26	547850	1	1	1		6009	nucleoside-diphosphate kinase (Fragment) OS=Staphylococcus aureus OX=1280 GN=GO793_05340 PE=3 SV=1
10	87970	tr|A0A6B0D1Z4|A0A6B0D1Z4_STAAU	393.57	64	64	41771000	55	55	65	Carbamidomethylation	69795	Oligoendopeptidase F OS=Staphylococcus aureus OX=1280 GN=pepF PE=3 SV=1
32	87979	tr|A0A6B0CZK4|A0A6B0CZK4_STAAU	332.19	41	41	4700100	28	28	33		69304	Oligoendopeptidase F OS=Staphylococcus aureus OX=1280 GN=pepF PE=3 SV=1
4	87969	tr|H9BJ87|H9BJ87_STAAU	496.34	84	84	267310000	72	71	122	Carbamidomethylation; Oxidation (M)	37535	Ornithine carbamoyltransferase OS=Staphylococcus aureus OX=1280 GN=arcB PE=3 SV=1
33	87095	tr|A0A2Y2KZD2|A0A2Y2KZD2_STAAU	302.54	39	39	38365000	25	24	30	Carbamidomethylation; Oxidation (M)	37777	Ornithine carbamoyltransferase OS=Staphylococcus aureus OX=1280 GN=argF PE=3 SV=1
234	88086	tr|A0A6B0CNK7|A0A6B0CNK7_STAAU	133.77	16	16	320040	4	4	4		39472	PDZ domain-containing protein (Fragment) OS=Staphylococcus aureus OX=1280 GN=GO793_06585 PE=3 SV=1
322	88182	tr|A0A6B0D341|A0A6B0D341_STAAU	60.69	13	13	108450	1	1	1		9936	PDZ domain-containing protein (Fragment) OS=Staphylococcus aureus OX=1280 GN=GO941_14425 PE=4 SV=1
114	87996	tr|A0A0D1I954|A0A0D1I954_STAAU	241.42	21	21	1243500	11	11	12		77224	Penicillin-binding protein OS=Staphylococcus aureus OX=1280 GN=pbp3 PE=3 SV=1
341	88406	tr|A0A6B0BDB6|A0A6B0BDB6_STAAU	63.57	24	24	2835200	1	1	1		4184	Peptidase (Fragment) OS=Staphylococcus aureus OX=1280 GN=GO793_00150 PE=4 SV=1
119	87058	tr|A0A6B0CYL5|A0A6B0CYL5_STAAU	229.06	37	37	20539000	9	9	11		19909	Peptidase (Fragment) OS=Staphylococcus aureus OX=1280 GN=GO941_18255 PE=4 SV=1
277	88131	tr|A0A090LVR3|A0A090LVR3_STAAU	74.97	9	9	55756	3	3	3		49910	Peptidase M16 OS=Staphylococcus aureus OX=1280 GN=ymfH PE=4 SV=1
134	88164	tr|A0A6B0BAQ0|A0A6B0BAQ0_STAAU	181.82	74	74	7002900	8	7	12	Oxidation (M)	5420	Peptidase M28 (Fragment) OS=Staphylococcus aureus OX=1280 GN=GO793_16000 PE=4 SV=1
249	88138	tr|A0A6B0CLA5|A0A6B0CLA5_STAAU	81.41	22	22	148930	3	3	4		19120	peptide deformylase (Fragment) OS=Staphylococcus aureus OX=1280 GN=GO941_08705 PE=3 SV=1
57	87984	tr|A0A0U1MLH0|A0A0U1MLH0_STAAU	350.51	31	31	3690100	16	16	19		80425	peptidoglycan glycosyltransferase OS=Staphylococcus aureus OX=1280 GN=ponA PE=4 SV=1
314	88235	tr|A0A6B0AW00|A0A6B0AW00_STAAU	86.4	6	6	232370	2	2	2		55327	Phage portal protein OS=Staphylococcus aureus OX=1280 GN=GO793_11235 PE=4 SV=1
493	88619	tr|A0A6B0B8A3|A0A6B0B8A3_STAAU	43.45	5	5	0	1	1	1		20917	Phage protein OS=Staphylococcus aureus OX=1280 GN=A6762_04065 PE=4 SV=1
473	87462	tr|H9BRQ8|H9BRQ8_STAAU	36.42	40	40	3495900	1	1	1		2172	Phenol-soluble modulin PSM-alpha-4 OS=Staphylococcus aureus OX=1280 GN=psm alpha-4 PE=1 SV=1
99	88043	tr|W8TMJ0|W8TMJ0_STAAU	208.19	28	28	10889000	11	11	13	Carbamidomethylation	40121	Phenylalanine--tRNA ligase alpha subunit OS=Staphylococcus aureus OX=1280 GN=pheS PE=3 SV=1
25	87977	tr|A0A6B0CP44|A0A6B0CP44_STAAU	370.87	48	48	12146000	34	32	38	Carbamidomethylation; Oxidation (M)	76216	Phenylalanine--tRNA ligase beta subunit (Fragment) OS=Staphylococcus aureus OX=1280 GN=GO941_03640 PE=3 SV=1
110	87134	tr|A0A090LRH2|A0A090LRH2_STAAU	236.5	45	45	3047700	11	11	13	Carbamidomethylation	34951	Phosphate acetyltransferase OS=Staphylococcus aureus OX=1280 GN=pta PE=3 SV=1
265	88111	tr|A0A3A3AD99|A0A3A3AD99_STAAU	89.23	15	15	67094	3	3	3		35060	Phosphate/phosphite/phosphonate ABC transporter substrate-binding protein OS=Staphylococcus aureus OX=1280 GN=phnD PE=3 SV=1
152	88101	tr|A0A0D1IN71|A0A0D1IN71_STAAU	202.66	88	88	3917400	6	6	9		9496	Phosphocarrier protein HPr OS=Staphylococcus aureus OX=1280 GN=ptsH PE=4 SV=1
167	88057	tr|A0A6B0D318|A0A6B0D318_STAAU	225.56	26	26	898810	4	4	5		27122	phosphoenolpyruvate carboxykinase (ATP) (Fragment) OS=Staphylococcus aureus OX=1280 GN=GO941_14215 PE=3 SV=1
80	87431	tr|A0A6B0CV20|A0A6B0CV20_STAAU	260.47	37	37	3019400	16	16	17	Carbamidomethylation	53449	phosphoenolpyruvate--protein phosphotransferase (Fragment) OS=Staphylococcus aureus OX=1280 GN=ptsP PE=3 SV=1
333	88221	tr|W8U427|W8U427_STAAU	59.25	3	3	15927	1	1	1		49294	Phosphoglucosamine mutase OS=Staphylococcus aureus OX=1280 GN=glmM PE=3 SV=1
172	88032	tr|W8TNG0|W8TNG0_STAAU	181.89	28	28	1957000	8	8	8		42602	Phosphoglycerate kinase OS=Staphylococcus aureus OX=1280 GN=pgk PE=3 SV=1
66	87997	tr|W8TSV1|W8TSV1_STAAU	243.47	49	49	2345200	15	15	19	Carbamidomethylation	43796	Phosphopentomutase OS=Staphylococcus aureus OX=1280 GN=drm PE=3 SV=1
46	87102	tr|A0A6B0CFV5|A0A6B0CFV5_STAAU	296.38	17	17	0	13	1	23	Oxidation (M)	34008	phosphopyruvate hydratase (Fragment) OS=Staphylococcus aureus OX=1280 GN=GO941_01665 PE=3 SV=1
116	88018	tr|A0A6B0CM52|A0A6B0CM52_STAAU	166.4	21	21	565950	9	9	10		77302	Polyribonucleotide nucleotidyltransferase OS=Staphylococcus aureus OX=1280 GN=pnp PE=3 SV=1
410	88167	tr|A0A6B0BNI7|A0A6B0BNI7_STAAU	37	4	4	41980	1	1	1		39635	Primosomal protein N (Fragment) OS=Staphylococcus aureus OX=1280 GN=priA PE=4 SV=1
312	87574	tr|A0A6B0CZG9|A0A6B0CZG9_STAAU	104.41	13	13	49581	2	2	2		26200	Probable branched-chain-amino-acid aminotransferase (Fragment) OS=Staphylococcus aureus OX=1280 GN=GO793_01480 PE=3 SV=1
130	88034	tr|A0A6B0CAX9|A0A6B0CAX9_STAAU	191.6	31	31	2318300	9	9	11		33187	Probable endonuclease 4 OS=Staphylococcus aureus OX=1280 GN=nfo PE=3 SV=1
303	88173	tr|A0A3A2IV00|A0A3A2IV00_STAAU	86.64	7	7	59491	2	2	2		49707	Probable glycine dehydrogenase (decarboxylating) subunit 1 OS=Staphylococcus aureus OX=1280 GN=gcvPA PE=3 SV=1
228	88074	tr|A0A0D1GIQ2|A0A0D1GIQ2_STAAU	127.99	11	11	315480	4	4	4		55999	Probable malate:quinone oxidoreductase OS=Staphylococcus aureus OX=1280 GN=mqo2 PE=3 SV=1
266	88112	tr|W8TS62|W8TS62_STAAU	90.23	9	9	167530	3	3	3	Carbamidomethylation	34069	Probable manganese-dependent inorganic pyrophosphatase OS=Staphylococcus aureus OX=1280 GN=ppaC PE=3 SV=1
169	87407	tr|W8TMQ6|W8TMQ6_STAAU	194.11	19	19	1138200	7	7	8		41777	Probable quinol oxidase subunit 2 OS=Staphylococcus aureus OX=1280 GN=qoxA PE=3 SV=1
231	87067	tr|A0A6B0CGH9|A0A6B0CGH9_STAAU	178.76	29	29	757850	4	4	4		25045	Protein deglycase HchA (Fragment) OS=Staphylococcus aureus OX=1280 GN=hchA PE=4 SV=1
232	88093	tr|A0A2S6DMQ5|A0A2S6DMQ5_STAAU	103.67	10	10	224180	3	3	3		45003	Protein DltD OS=Staphylococcus aureus OX=1280 GN=dltD PE=3 SV=1
237	88095	tr|A0A6B0CUE9|A0A6B0CUE9_STAAU	139	11	11	210320	4	4	4	Carbamidomethylation	60637	PTS glucose transporter subunit IICBA (Fragment) OS=Staphylococcus aureus OX=1280 GN=GO941_02505 PE=4 SV=1
454	88376	tr|A0A6B0CFW9|A0A6B0CFW9_STAAU	62.17	4	4	25427	1	1	1		45838	PTS mannose transporter subunit IIABC (Fragment) OS=Staphylococcus aureus OX=1280 GN=GO941_16805 PE=4 SV=1
499	87207	tr|W8UTU5|W8UTU5_STAAU	34.59	6	6	61499	1	1	1	Oxidation (M)	17735	PTS sugar transporter subunit IIA OS=Staphylococcus aureus OX=1280 GN=fruA_2 PE=4 SV=1
499	87206	tr|A0A0U1MWR0|A0A0U1MWR0_STAAU	34.59	6	6	61499	1	1	1	Oxidation (M)	17733	PTS sugar transporter subunit IIA OS=Staphylococcus aureus OX=1280 GN=fruA_2 PE=4 SV=1
14	87993	tr|W8UVW7|W8UVW7_STAAU	426.44	85	85	46227000	48	48	55	Carbamidomethylation	25908	Purine nucleoside phosphorylase DeoD-type OS=Staphylococcus aureus OX=1280 GN=deoD PE=3 SV=1
190	88097	tr|W8U2F9|W8U2F9_STAAU	221.86	28	28	776070	7	7	7		25992	Purine nucleoside phosphorylase DeoD-type OS=Staphylococcus aureus OX=1280 GN=deoD PE=3 SV=1
447	88323	tr|A0A0D1J8D5|A0A0D1J8D5_STAAU	48.2	12	12	26651	1	1	1	Carbamidomethylation	14803	Putative adenylyltransferase/sulfurtransferase MoeZ OS=Staphylococcus aureus OX=1280 GN=yibN PE=4 SV=1
161	88070	tr|A0A6B0BKF9|A0A6B0BKF9_STAAU	210.47	42	42	1423600	7	6	8	Carbamidomethylation	23506	Putative aldehyde dehydrogenase AldA (Fragment) OS=Staphylococcus aureus OX=1280 GN=GO793_03205 PE=3 SV=1
124	88038	tr|A0A6B0D5D6|A0A6B0D5D6_STAAU	236.93	53	53	4345500	11	10	13	Carbamidomethylation	33045	Putative aldehyde dehydrogenase AldA (Fragment) OS=Staphylococcus aureus OX=1280 GN=GO793_15285 PE=3 SV=1
311	87426	tr|W8TRX8|W8TRX8_STAAU	100.36	24	24	241240	2	2	2		11278	Putative septation protein SpoVG OS=Staphylococcus aureus OX=1280 GN=spoVG PE=3 SV=1
478	88464	tr|A0A6B0CNE0|A0A6B0CNE0_STAAU	31.23	6	6	21673	1	1	1		17423	Pyridine nucleotide-disulphide oxidoreductase dimerisation domain-containing protein (Fragment) OS=Staphylococcus aureus OX=1280 GN=GO941_15075 PE=4 SV=1
217	88082	tr|A0A0U1MEL5|A0A0U1MEL5_STAAU	104.39	13	13	192210	3	3	4		31992	Pyridoxal 5'-phosphate synthase subunit PdxS OS=Staphylococcus aureus OX=1280 GN=pdxS PE=3 SV=1
13	87975	tr|A0A6B0CXP7|A0A6B0CXP7_STAAU	397.25	74	74	47059000	49	47	63	Oxidation (M)	47199	Pyruvate carboxylase (Fragment) OS=Staphylococcus aureus OX=1280 GN=GO941_00620 PE=4 SV=1
47	88042	tr|A0A6B0CT20|A0A6B0CT20_STAAU	367.62	61	61	20279000	18	18	26		18813	Pyruvate carboxylase (Fragment) OS=Staphylococcus aureus OX=1280 GN=GO941_11410 PE=4 SV=1
22	87062	tr|A0A6B0CWA6|A0A6B0CWA6_STAAU	419.72	70	70	37085000	36	36	46	Oxidation (M)	41382	Pyruvate dehydrogenase E1 component subunit alpha OS=Staphylococcus aureus OX=1280 GN=pdhA PE=4 SV=1
11	87050	tr|A0A0D1H2F2|A0A0D1H2F2_STAAU	413.65	79	79	76003000	42	42	65		35246	Pyruvate dehydrogenase E1 component subunit beta OS=Staphylococcus aureus OX=1280 GN=pdhB PE=4 SV=1
170	87550	tr|W8UX29|W8UX29_STAAU	148.5	17	17	131110	7	7	7	Carbamidomethylation	63102	Pyruvate kinase OS=Staphylococcus aureus OX=1280 GN=pykA PE=3 SV=1
345	88242	tr|A0A6B0CZ43|A0A6B0CZ43_STAAU	47.44	3	3	0	1	1	1		49145	Pyruvate oxidase (Fragment) OS=Staphylococcus aureus OX=1280 GN=GO941_03340 PE=3 SV=1
338	88174	tr|W8TQJ7|W8TQJ7_STAAU	63.34	5	5	298110	2	2	2		75243	Quinol oxidase subunit 1 OS=Staphylococcus aureus OX=1280 GN=qoxB PE=3 SV=1
462	88465	tr|A0A0D1GKA8|A0A0D1GKA8_STAAU	34.4	5	5	80202	1	1	1		23057	Quinol oxidase subunit 3 OS=Staphylococcus aureus OX=1280 GN=qoxC PE=3 SV=1
259	88119	tr|A0A0S2J5U9|A0A0S2J5U9_STAAU	116.69	9	9	54890	2	2	2		36970	Regulatory protein MsrR OS=Staphylococcus aureus OX=1280 GN=msrR PE=3 SV=1
260	88107	tr|A0A6B0CQ75|A0A6B0CQ75_STAAU	104.57	10	10	1249300	3	3	3		45343	Regulatory protein YycH domain-containing protein (Fragment) OS=Staphylococcus aureus OX=1280 GN=GO941_01845 PE=4 SV=1
352	88238	tr|A0A6B0C501|A0A6B0C501_STAAU	69.26	10	10	94532	2	2	2		29908	Regulatory protein YycH-like domain-containing protein OS=Staphylococcus aureus OX=1280 GN=GO793_16670 PE=4 SV=1
334	88296	tr|A0A6B0BCT6|A0A6B0BCT6_STAAU	45.92	5	5	130120	1	1	2		23562	Restriction endonuclease subunit S (Fragment) OS=Staphylococcus aureus OX=1280 GN=GO793_07680 PE=3 SV=1
334	88354	tr|A0A0U1ME04|A0A0U1ME04_STAAU	45.92	3	3	130120	1	1	2		48420	Restriction endonuclease subunit S OS=Staphylococcus aureus OX=1280 GN=BN1321_100001 PE=3 SV=1
334	88532	tr|A0A0U1MVI3|A0A0U1MVI3_STAAU	45.92	3	3	130120	1	1	2		44730	Restriction endonuclease subunit S OS=Staphylococcus aureus OX=1280 GN=BN1321_540004 PE=3 SV=1
250	88125	tr|A0A0U1MNE7|A0A0U1MNE7_STAAU	114.07	20	20	77572	3	3	4		23312	Riboflavin synthase OS=Staphylococcus aureus OX=1280 GN=ribE PE=4 SV=1
399	88160	tr|W8TV61|W8TV61_STAAU	56.6	5	5	0	1	1	1		45605	Ribonuclease BN OS=Staphylococcus aureus OX=1280 GN=yihY PE=4 SV=1
38	87269	tr|A0A0D1IM32|A0A0D1IM32_STAAU	277.07	52	52	8851100	29	29	31	Carbamidomethylation	62669	Ribonuclease J OS=Staphylococcus aureus OX=1280 GN=rnjA PE=3 SV=1
61	87375	tr|W8UY96|W8UY96_STAAU	300.37	34	34	6938400	18	18	20	Carbamidomethylation	62604	Ribonuclease J OS=Staphylococcus aureus OX=1280 GN=rnjB PE=3 SV=1
449	88334	tr|D2Z097|D2Z097_STAAU	38.38	8	8	24679	1	1	1		22213	Ribosome hibernation promoting factor OS=Staphylococcus aureus OX=1280 GN=hpf PE=1 SV=1
200	88066	tr|W8UBB3|W8UBB3_STAAU	154.31	35	35	811910	5	5	5		20353	Ribosome-recycling factor OS=Staphylococcus aureus OX=1280 GN=frr PE=3 SV=1
125	88029	tr|A0A0D1G603|A0A0D1G603_STAAU	202.3	23	23	1064800	8	8	10		42171	RNA polymerase sigma factor SigA OS=Staphylococcus aureus OX=1280 GN=rpoD PE=3 SV=1
174	87078	tr|H9BRP7|H9BRP7_STAAU	215.87	50	50	12276000	7	7	8	Carbamidomethylation	13669	SarR OS=Staphylococcus aureus OX=1280 GN=sarR PE=4 SV=1
52	87073	tr|H9BRP6|H9BRP6_STAAU	218.53	49	49	41066000	17	17	24	Carbamidomethylation; Oxidation (M)	29890	SarS OS=Staphylococcus aureus OX=1280 GN=sarS PE=3 SV=1
158	88036	tr|A0A6B0CAT7|A0A6B0CAT7_STAAU	177.04	22	22	720400	6	6	7	Carbamidomethylation	45202	Serine hydroxymethyltransferase OS=Staphylococcus aureus OX=1280 GN=glyA PE=3 SV=1
60	87991	tr|A0A0U1MG80|A0A0U1MG80_STAAU	270.2	19	19	2144300	17	11	18		95996	Serine-aspartate repeat-containing protein C OS=Staphylococcus aureus OX=1280 GN=sdrC PE=3 SV=1
37	87065	tr|A0A6B0CZ41|A0A6B0CZ41_STAAU	317.81	49	49	15320000	23	23	28	Carbamidomethylation	48670	Serine--tRNA ligase OS=Staphylococcus aureus OX=1280 GN=serS PE=3 SV=1
285	87686	tr|A0A6B0CVB5|A0A6B0CVB5_STAAU	96.57	14	14	159310	3	3	3	Carbamidomethylation	46643	Signal recognition particle receptor FtsY OS=Staphylococcus aureus OX=1280 GN=ftsY PE=3 SV=1
102	88008	tr|A0A3M8U208|A0A3M8U208_STAAU	233.6	37	37	1110000	14	14	15	Carbamidomethylation	59400	site-specific DNA-methyltransferase (adenine-specific) OS=Staphylococcus aureus OX=1280 GN=hsdM_1 PE=4 SV=1
463	88471	tr|W8U6K4|W8U6K4_STAAU	38.63	20	20	40780	1	1	1		10235	Small ribosomal subunit protein bS16 OS=Staphylococcus aureus OX=1280 GN=rpsP PE=1 SV=1
408	87162	tr|A0A0D1HF64|A0A0D1HF64_STAAU	56.59	11	11	603750	1	1	1		9310	Small ribosomal subunit protein bS18 OS=Staphylococcus aureus OX=1280 GN=rpsR PE=3 SV=1
304	87662	tr|A0A0D1HQV9|A0A0D1HQV9_STAAU	87.51	26	26	403900	2	2	2		11595	Small ribosomal subunit protein bS6 OS=Staphylococcus aureus OX=1280 GN=rpsF PE=3 SV=1
307	87076	tr|A0A0D1J193|A0A0D1J193_STAAU	74.13	14	14	1956600	2	2	2		15287	Small ribosomal subunit protein uS12 OS=Staphylococcus aureus OX=1280 GN=rpsL PE=3 SV=1
222	88117	tr|W8U8U6|W8U8U6_STAAU	121.01	30	30	1803800	3	3	4		13719	Small ribosomal subunit protein uS13 OS=Staphylococcus aureus OX=1280 GN=rpsM PE=1 SV=1
196	88333	tr|W8U6H8|W8U6H8_STAAU	201.59	31	31	1529800	5	5	6		10608	Small ribosomal subunit protein uS15 OS=Staphylococcus aureus OX=1280 GN=rpsO PE=1 SV=1
443	88252	tr|A0A0D1GJS3|A0A0D1GJS3_STAAU	47.6	15	15	67814	1	1	1		10615	Small ribosomal subunit protein uS19 OS=Staphylococcus aureus OX=1280 GN=rpsS PE=3 SV=1
343	88181	tr|A0A6B0D0C7|A0A6B0D0C7_STAAU	58.86	9	9	0	2	2	2		29095	Small ribosomal subunit protein uS2 OS=Staphylococcus aureus OX=1280 GN=rpsB PE=3 SV=1
330	88190	tr|A0A0D1HMM2|A0A0D1HMM2_STAAU	49.75	7	7	18639	1	1	1		24100	Small ribosomal subunit protein uS3 OS=Staphylococcus aureus OX=1280 GN=rpsC PE=3 SV=1
441	88189	tr|A0A0D1HIM3|A0A0D1HIM3_STAAU	69.82	11	11	93479	1	1	1		17794	Small ribosomal subunit protein uS7 OS=Staphylococcus aureus OX=1280 GN=rpsG PE=3 SV=1
340	88200	tr|A0A0D1IEZ8|A0A0D1IEZ8_STAAU	55.41	11	11	0	1	1	1		14831	Small ribosomal subunit protein uS8 OS=Staphylococcus aureus OX=1280 GN=rpsH PE=3 SV=1
351	88188	tr|A0A6M1V5W2|A0A6M1V5W2_STAAU	62.29	17	17	1185100	2	2	2		14830	Small ribosomal subunit protein uS9 OS=Staphylococcus aureus OX=1280 GN=rpsI PE=3 SV=1
453	88373	tr|A0A5N5IJZ3|A0A5N5IJZ3_STAAU	42.56	3	3	374890	1	1	1		29836	Staphylococcal enterotoxin type O OS=Staphylococcus aureus OX=1280 GN=seo PE=3 SV=1
19	87978	tr|A0A6B0D1J6|A0A6B0D1J6_STAAU	396.65	70	70	20381000	38	37	49		44632	Staphylococcal protein A (Fragment) OS=Staphylococcus aureus OX=1280 GN=spa PE=4 SV=1
203	88118	tr|A0A6B0CNC1|A0A6B0CNC1_STAAU	166.43	42	42	3278700	4	3	5	Oxidation (M)	10781	Staphylococcal protein A (Fragment) OS=Staphylococcus aureus OX=1280 GN=spa PE=4 SV=1
417	88260	tr|A0A224B3G8|A0A224B3G8_STAAU	34.59	7	7	0	1	1	1		18504	Staphylokinase OS=Staphylococcus aureus OX=1280 GN=sak PE=3 SV=1
256	88113	tr|A0A6B0CZE2|A0A6B0CZE2_STAAU	75.78	8	8	50940	3	3	3		46485	Staphylopine-dependent metal ABC transporter substrate-binding protein CntA (Fragment) OS=Staphylococcus aureus OX=1280 GN=cntA PE=4 SV=1
301	88250	tr|A0A0D1K919|A0A0D1K919_STAAU	56.39	4	4	281680	1	1	2	Oxidation (M)	31542	Succinate--CoA ligase [ADP-forming] subunit alpha OS=Staphylococcus aureus OX=1280 GN=sucD PE=3 SV=1
407	87210	tr|W8UYB9|W8UYB9_STAAU	36.8	2	2	78813	1	1	1		42056	Succinate--CoA ligase [ADP-forming] subunit beta OS=Staphylococcus aureus OX=1280 GN=sucC PE=3 SV=1
160	88058	tr|A0A0D1GRH1|A0A0D1GRH1_STAAU	207.39	39	39	1703000	6	5	6		22711	Superoxide dismutase OS=Staphylococcus aureus OX=1280 GN=sodA PE=3 SV=1
271	88122	tr|W8UU58|W8UU58_STAAU	138.78	21	21	0	2	1	2		23041	Superoxide dismutase OS=Staphylococcus aureus OX=1280 GN=sodA PE=3 SV=1
467	88551	tr|A0A0D1G9T6|A0A0D1G9T6_STAAU	64.83	20	20	307960	1	1	1		6744	Tautomerase OS=Staphylococcus aureus OX=1280 GN=A6762_06705 PE=3 SV=1
155	88062	tr|A0A0U1MG89|A0A0U1MG89_STAAU	121.71	25	25	12096000	6	6	8		25126	Thermonuclease OS=Staphylococcus aureus OX=1280 GN=nuc PE=4 SV=1
412	88175	tr|W8TWR9|W8TWR9_STAAU	72.77	14	14	115610	1	1	1	Carbamidomethylation	11035	Thiamine-binding protein OS=Staphylococcus aureus OX=1280 GN=A6762_06320 PE=3 SV=1
257	88123	tr|A0A390U0D4|A0A390U0D4_STAAU	144.95	32	32	90467	3	3	3	Carbamidomethylation	18047	Thiol peroxidase OS=Staphylococcus aureus OX=1280 GN=tpx PE=3 SV=1
405	88246	tr|A0A6B0CRL0|A0A6B0CRL0_STAAU	44.19	10	10	131150	1	1	1		18822	Thioredoxin domain-containing protein (Fragment) OS=Staphylococcus aureus OX=1280 GN=GO793_01070 PE=4 SV=1
349	88397	tr|A0A6B0CUD7|A0A6B0CUD7_STAAU	80.16	37	37	670660	2	2	2		7320	Thioredoxin domain-containing protein (Fragment) OS=Staphylococcus aureus OX=1280 GN=GO793_11880 PE=4 SV=1
331	88193	tr|W8UWE2|W8UWE2_STAAU	50.95	10	10	130360	2	2	2		21916	Thioredoxin OS=Staphylococcus aureus OX=1280 GN=A6762_09835 PE=4 SV=1
191	88099	tr|A0A0D1H7G8|A0A0D1H7G8_STAAU	153	48	48	2951600	5	5	7	Oxidation (M)	11440	Thioredoxin OS=Staphylococcus aureus OX=1280 GN=trxA_1 PE=3 SV=1
292	88165	tr|W8UWZ2|W8UWZ2_STAAU	119.67	22	22	120650	2	2	2		11856	Thioredoxin OS=Staphylococcus aureus OX=1280 GN=ytpP PE=4 SV=1
73	87999	tr|O54079|O54079_STAAU	291.69	61	61	11710000	19	19	21	Carbamidomethylation	33616	Thioredoxin reductase OS=Staphylococcus aureus OX=1280 GN=trxB PE=3 SV=4
456	87753	tr|W8TVM8|W8TVM8_STAAU	35.12	2	2	0	1	1	1		74460	Threonine--tRNA ligase OS=Staphylococcus aureus OX=1280 GN=thrS PE=3 SV=1
240	88090	tr|A0A0U1MVU0|A0A0U1MVU0_STAAU	130.67	15	15	759830	3	3	3		36616	TIM barrel protein OS=Staphylococcus aureus OX=1280 GN=BN1321_60026 PE=4 SV=1
70	87074	tr|A0A6B0BER1|A0A6B0BER1_STAAU	303.8	70	70	9631700	18	18	19	Carbamidomethylation	25592	Transaldolase (Fragment) OS=Staphylococcus aureus OX=1280 GN=GO793_13175 PE=4 SV=1
251	88132	tr|W8UAB2|W8UAB2_STAAU	124.05	34	34	270630	4	4	4		17743	Transcription elongation factor GreA OS=Staphylococcus aureus OX=1280 GN=greA PE=3 SV=1
483	88518	tr|A0A0D1H4D9|A0A0D1H4D9_STAAU	40.86	11	11	0	1	1	1		15226	Transcription factor OS=Staphylococcus aureus OX=1280 GN=uspA_1 PE=3 SV=1
238	88142	tr|A0A0D1FNC6|A0A0D1FNC6_STAAU	139.76	11	11	298500	3	3	3	Carbamidomethylation	17238	Transcriptional regulator MraZ OS=Staphylococcus aureus OX=1280 GN=mraZ PE=3 SV=1
143	88053	tr|W8TSD0|W8TSD0_STAAU	246.89	66	66	2356300	9	9	10	Carbamidomethylation	17798	Transcriptional regulator OS=Staphylococcus aureus OX=1280 GN=A6762_09190 PE=4 SV=1
194	88059	tr|A0A133PYM5|A0A133PYM5_STAAU	127.99	29	29	581800	6	6	6		33804	Transcriptional regulator OS=Staphylococcus aureus OX=1280 GN=C7M54_13285 PE=3 SV=1
475	88435	tr|O85142|O85142_STAAU	66.82	13	13	331090	1	1	1		11989	Transcriptional regulator OS=Staphylococcus aureus OX=1280 GN=rzcA PE=1 SV=1
461	88462	tr|W8TRB6|W8TRB6_STAAU	45.9	9	9	170330	1	1	1		13986	Transcriptional regulator OS=Staphylococcus aureus OX=1280 GN=sarV PE=4 SV=1
82	87256	tr|A0A6B0CVR7|A0A6B0CVR7_STAAU	221.54	53	53	10239000	17	17	18		27671	Transketolase (Fragment) OS=Staphylococcus aureus OX=1280 GN=GO941_16630 PE=4 SV=1
315	88185	tr|A0A0D1J2E1|A0A0D1J2E1_STAAU	57.18	14	14	428690	2	2	2		20214	Translation initiation factor IF-3 OS=Staphylococcus aureus OX=1280 GN=infC PE=3 SV=1
262	87052	tr|A0A0U1MN09|A0A0U1MN09_STAAU	87.51	11	11	124550	3	3	3		48594	Trigger factor OS=Staphylococcus aureus OX=1280 GN=tig PE=3 SV=1
23	87986	tr|W8U0T0|W8U0T0_STAAU	361.88	83	83	45374000	26	26	41	Carbamidomethylation; Oxidation (M)	27262	Triosephosphate isomerase OS=Staphylococcus aureus OX=1280 GN=tpiA PE=3 SV=1
218	88078	tr|A0A6B0CW76|A0A6B0CW76_STAAU	176.79	16	16	495950	5	5	5		44037	tripeptide aminopeptidase (Fragment) OS=Staphylococcus aureus OX=1280 GN=pepT PE=3 SV=1
204	88075	tr|A0A6B0BLV6|A0A6B0BLV6_STAAU	107.43	23	23	1026400	6	6	6		29508	Trypsin-like serine protease (Fragment) OS=Staphylococcus aureus OX=1280 GN=GO793_00770 PE=4 SV=1
93	88021	tr|W8U075|W8U075_STAAU	231.45	38	38	3257100	13	13	14	Carbamidomethylation	36909	Tryptophan--tRNA ligase OS=Staphylococcus aureus OX=1280 GN=trpS PE=3 SV=1
76	87072	tr|A0A6B0CIT1|A0A6B0CIT1_STAAU	302.87	65	65	97865000	12	12	18	Carbamidomethylation; Oxidation (M)	17659	Type I glutamate--ammonia ligase (Fragment) OS=Staphylococcus aureus OX=1280 GN=GO941_02625 PE=3 SV=1
206	88071	tr|A0A0D1JQF8|A0A0D1JQF8_STAAU	142.46	15	15	278050	5	5	6	Carbamidomethylation	44104	Type II NADH:quinone oxidoreductase OS=Staphylococcus aureus OX=1280 GN=yumB PE=3 SV=1
357	88396	tr|A0A6B0CZN3|A0A6B0CZN3_STAAU	82.05	48	48	43551	2	2	2		7579	Uncharacterized protein (Fragment) OS=Staphylococcus aureus OX=1280 GN=GO793_00475 PE=4 SV=1
487	88531	tr|X5E0H3|X5E0H3_STAAU	39.19	25	25	0	1	1	1		5655	Uncharacterized protein OS=Staphylococcus aureus OX=1280 GN=BN1321_260262 PE=4 SV=1
309	87136	tr|A0A2C9TX52|A0A2C9TX52_STAAU	54.59	6	6	134060	1	1	2		26687	Uncharacterized protein OS=Staphylococcus aureus OX=1280 GN=CV021_10510 PE=4 SV=1
187	88052	tr|A0A0D1HD00|A0A0D1HD00_STAAU	215.03	59	59	1053300	7	7	7	Carbamidomethylation	18475	Universal stress protein OS=Staphylococcus aureus OX=1280 GN=uspA_2 PE=3 SV=1
497	88634	tr|W8UAA8|W8UAA8_STAAU	35.52	10	10	0	1	1	1		11949	UPF0473 protein A6762_08015 OS=Staphylococcus aureus OX=1280 GN=yrzB PE=3 SV=1
501	88648	tr|A0A0D1IVL3|A0A0D1IVL3_STAAU	32.9	4	4	24715	1	1	1		26145	Uridylate kinase OS=Staphylococcus aureus OX=1280 GN=pyrH PE=3 SV=1
358	88620	tr|A0A6B0CHE8|A0A6B0CHE8_STAAU	43.19	12	12	54034	1	1	1		11692	Uridylyltransferase (Fragment) OS=Staphylococcus aureus OX=1280 GN=GO793_09685 PE=4 SV=1
328	88156	tr|A0A6B0D2D2|A0A6B0D2D2_STAAU	54.22	8	8	0	1	1	1		25033	urocanate hydratase (Fragment) OS=Staphylococcus aureus OX=1280 GN=GO793_17060 PE=3 SV=1
421	88335	tr|A0A6B0CGB7|A0A6B0CGB7_STAAU	38.44	5	5	75375	1	1	1		28671	Urocanate hydratase (Fragment) OS=Staphylococcus aureus OX=1280 GN=hutU PE=4 SV=1
395	87166	tr|A0A0D6WDQ5|A0A0D6WDQ5_STAAU	41.41	2	2	92066	1	1	1		101724	Valine--tRNA ligase OS=Staphylococcus aureus OX=1280 GN=valS PE=3 SV=1
24	87974	tr|A0A6B0D578|A0A6B0D578_STAAU	370.45	41	41	23058000	36	20	41		78933	YSIRK-type signal peptide-containing protein (Fragment) OS=Staphylococcus aureus OX=1280 GN=GO793_10255 PE=3 SV=1
67	88010	tr|A0A6B0CMZ4|A0A6B0CMZ4_STAAU	263.74	20	20	661040	19	3	20		78441	YSIRK-type signal peptide-containing protein (Fragment) OS=Staphylococcus aureus OX=1280 GN=GO793_15930 PE=3 SV=1
117	88054	tr|A0A6B0D0S3|A0A6B0D0S3_STAAU	214.94	20	20	3478000	12	12	12		51101	YSIRK-type signal peptide-containing protein (Fragment) OS=Staphylococcus aureus OX=1280 GN=GO941_07900 PE=4 SV=1
267	88137	tr|A0A6B0CKY9|A0A6B0CKY9_STAAU	103.86	9	9	235980	2	2	2		36574	YSIRK-type signal peptide-containing protein (Fragment) OS=Staphylococcus aureus OX=1280 GN=GO941_08120 PE=4 SV=1
164	88080	tr|A0A6B0BNZ6|A0A6B0BNZ6_STAAU	104.37	16	16	3028600	5	5	5		39665	ZinT/AdcA family metal-binding protein (Fragment) OS=Staphylococcus aureus OX=1280 GN=GO793_03720 PE=4 SV=1

## Sheet: Table 2_GO_all proteins
GO annotation of total proteins
From	Entry	Reviewed	Entry Name	Protein names	Gene Names	Organism	Length	Gene Ontology (cellular component)	Gene Names (primary)
W8TMV6	W8TMV6	unreviewed	W8TMV6_STAAU	(P)ppGpp synthetase (GTP pyrophosphokinase (EC 2.7.6.5)) (GTP pyrophosphokinase family protein) (RelA/SpoT domain protein)	relP yjbM A6762_04815 BN1321_210010 C7M54_05895 CRI62_01545 CV021_03295 DD547_00962 E1948_04780 E1948_11355 EAS58_07330 EP54_04660 EQ90_04670 FAF17_07830 G0V65_12320 G6W63_01395 G6X24_13870 GO736_04375 GO782_02170 GO793_17105 GO814_05045 GO829_09825 GO941_10800 GO942_02280 GQX37_01725 GZ067_05150 GZ156_11015 HMPREF3211_01903 M1K003_1692 NCTC10702_01534 NCTC13131_00638 NCTC5664_02644 NCTC7878_0072…	Staphylococcus aureus	211		relP
W8U031	W8U031	unreviewed	W8U031_STAAU	1,4-dihydroxy-2-naphthoate octaprenyltransferase (DHNA-octaprenyltransferase) (EC 2.5.1.74)	menA menA_1 A6762_05005 CRI62_01355 CV021_04735 DD547_00999 E1948_04970 E1948_11545 EAS58_07885 EP54_04855 EQ90_04865 ERS179182_01792 FAF17_09625 G6W63_06385 G6X24_13675 G6Y24_06170 GO736_04175 GO793_15400 GO814_05245 GO829_10020 GO941_15685 GO942_02080 GQX37_05590 GZ156_13335 HMPREF3211_01863 M1K003_1659 NCTC10702_01583 NCTC13131_00599 NCTC5664_02588 NCTC6133_01248 NCTC7878_00775 NCTC7972_00923 …	Staphylococcus aureus	312	plasma membrane [GO:0005886]	menA
A0A6B0D156	A0A6B0D156	unreviewed	A0A6B0D156_STAAU	10 kDa chaperonin	GO941_17435	Staphylococcus aureus	76
A0A6B0CQN8	A0A6B0CQN8	unreviewed	A0A6B0CQN8_STAAU	1-phosphatidylinositol phosphodiesterase (EC 4.6.1.13) (Phosphatidylinositol diacylglycerol-lyase) (Phosphatidylinositol-specific phospholipase C)	GO941_02670	Staphylococcus aureus	328
W8TQK1	W8TQK1	unreviewed	W8TQK1_STAAU	1-pyrroline-5-carboxylate dehydrogenase (P5C dehydrogenase) (EC 1.2.1.88) (L-glutamate gamma-semialdehyde dehydrogenase)	putC pruA rocA rocA_1 BN1321_420058 C7M54_14645 DD547_02587 E1948_06910 E1948_13570 EAS58_02065 EP54_00435 EQ90_03020 ERS179182_01634 FAF17_06100 G0V65_10390 G6W63_04005 G6X24_01805 G6Y24_16430 GO736_00880 GO782_06400 GO793_00950 GO814_09025 GO829_04115 GO941_17115 GO942_11325 GQX37_13090 GZ156_03205 HMPREF3211_00329 M1K003_1923 NCTC13131_00056 SA0759_02126 SA950122_02076 SAHC1335_00558 SAMEA1038…	Staphylococcus aureus	514		putC
W8TQX1	W8TQX1	unreviewed	W8TQX1_STAAU	2,3-bisphosphoglycerate-dependent phosphoglycerate mutase (BPG-dependent PGAM) (PGAM) (Phosphoglyceromutase) (dPGM) (EC 5.4.2.11)	gpmA gpm gpmA_2 pgm_1 pgm_2 pgm_3 pgm_4 A6762_12345 BN1321_400062 C7M54_13860 CRI62_09230 CV021_14615 DD547_02451 E1948_02150 E1948_12780 EAS58_01300 EP54_09790 EQ90_00310 ERS179182_01246 FAF17_13420 G6W63_12370 G6X24_01075 G6Y24_09555 GO736_11840 GO782_14090 GO793_00990 GO814_08280 GO829_02115 GO941_14020 GO942_08400 GQX37_09165 GZ067_11235 GZ156_00315 M1K003_0958 NCTC10702_03775 NCTC13131_01761…	Staphylococcus aureus	228		gpmA
W8U5L7	W8U5L7	unreviewed	W8U5L7_STAAU	2,3-bisphosphoglycerate-independent phosphoglycerate mutase (BPG-independent PGAM) (Phosphoglyceromutase) (iPGM) (EC 5.4.2.12)	pgm_2 gpmI pgm_1 A6762_03810 C7M54_05025 CRI62_09720 CV021_05800 DD547_00750 E1948_01325 E1948_03985 EAS58_06640 EP54_12615 EQ90_03885 ERS179182_02502 FAF17_09825 G6W63_01815 G6X24_08160 G6Y24_04490 GO782_16155 GO814_03255 GO829_01115 GO941_09895 GO942_03075 GQX37_00520 GZ067_05850 GZ156_13410 HMPREF3211_00516 NCTC13131_00800 NCTC5664_02922 NCTC7972_01123 QU38_10955 SA0759_00663 SA950122_00660 SA…	Staphylococcus aureus	505	cytoplasm [GO:0005737]	pgm_2
W8TMY9	W8TMY9	unreviewed	W8TMY9_STAAU	2-keto-4-pentenoate hydratase (FAA hydrolase family protein) (FAH family protein) (Fumarylacetoacetate hydrolase domain-containing protein) (Fumarylacetoacetate hydrolase family protein) (Putative catabolic enzyme) (Ureidoglycolate lyase (EC 4.3.2.3))	mhpD yisK BN1321_190090 C7M54_05710 DD547_00910 EP54_13310 EQ90_04490 FAF17_05610 G6W63_02325 G6X24_14050 G6Y24_10370 GO736_04560 GO793_02060 GO814_04860 GO829_09645 GO941_17485 GO942_02465 GQX37_13745 GZ067_05340 GZ156_12190 HMPREF3211_01943 M1K003_2395 NCTC10702_01476 NCTC13131_00677 QU38_11460 SA0759_00736 SA950122_00744 SAHC1335_01803 SAMEA103891221_01133 SAMEA103891415_00530 SAMEA2076235_001…	Staphylococcus aureus	300		mhpD
W8UY88	W8UY88	unreviewed	W8UY88_STAAU	2-oxoacid ferredoxin oxidoreductase (2-oxoacid:acceptor oxidoreductase, beta subunit, pyruvate/2-ketoisovalerate family) (2-oxoacid:ferredoxin oxidoreductase subunit beta) (2-oxoglutarate ferredoxin oxidoreductase subunit beta) (2-oxoglutarate oxidoreductase, beta subunit (EC 1.2.7.1, EC 1.2.7.3))	porB BN1321_240139 C7M54_07440 CRI62_00005 CV021_01925 E1948_05750 E1948_06325 EP54_08870 EQ90_07790 ERS179182_02432 FAF17_12445 G6X24_12235 G6Y24_07860 GO736_09890 GO793_07695 GO814_05995 GO829_08300 GO941_00140 GO942_07615 GZ156_08410 HMPREF3211_01335 M1K003_0133 NCTC10702_02035 NCTC13131_00352 NCTC5664_02172 NCTC6133_01578 NCTC7972_00656 QU38_12810 SA0759_01045 SA950122_01018 SAJPND4_01222 SAM…	Staphylococcus aureus	288		porB
A0A2L2DXW3	A0A2L2DXW3	unreviewed	A0A2L2DXW3_STAAU	2-oxoacid ferredoxin oxidoreductase subunit alpha (EC 1.2.7.-, EC 1.2.7.1) (2-oxoacid:acceptor oxidoreductase subunit alpha) (2-oxoglutarate ferredoxin oxidoreductase subunit alpha) (2-oxoglutarate oxidoreductase, alpha subunit) (Pyruvate flavodoxin/ferredoxin oxidoreductase domain-containing protein)	porA A6762_06305 CRI62_00010 G6W63_11915 G6X24_12240 G6Y24_07865 GO829_08305 GO941_00145 GZ067_03680 M1K003_0132 NCTC7972_00657 SAMEA70153168_01851 SAMEA70245418_01905 UF67_2113	Staphylococcus aureus	586		porA
A0A2Y1SGM7	A0A2Y1SGM7	unreviewed	A0A2Y1SGM7_STAAU	2-oxoglutarate dehydrogenase E1 component (EC 1.2.4.2) (Alpha-ketoglutarate dehydrogenase)	odhA kgd E1948_07045 E1948_07850 EAS58_04565 ERS179182_01563 G6X24_02795 GO829_07650 GO941_06560 GZ067_03005 M1K003_0256 SAJPND4_01356 SAMEA1466929_00128 SAMEA1469847_00916 SAMEA70153168_00451	Staphylococcus aureus	932		odhA
A0A6B0CWD3	A0A6B0CWD3	unreviewed	A0A6B0CWD3_STAAU	30S ribosomal protein S18	GO793_06695 GO793_17385 GO941_17520 GO941_17910	Staphylococcus aureus	23	ribonucleoprotein complex [GO:1990904]; ribosome [GO:0005840]
Q53606	Q53606	unreviewed	Q53606_STAAU	3'-5' exonuclease (EC 3.1.-.-) (3'-5' exoribonuclease) (3'->5' exoribonuclease YhaM) (CMP-binding factor) (Cmp-binding-factor 1) (HDIG domain protein)	cbf1 cbf1_3 yhaM A6762_09160 BN1321_290012 C7M54_10550 CRI62_12815 CV021_04585 DD547_01921 E1948_09545 E1948_12545 EAS58_14060 EP54_11230 EQ90_10470 ERS179182_02387 FAF17_12720 G0V65_10870 G6X24_13040 G6Y24_13035 GO736_07470 GO782_03900 GO793_17980 GO814_01985 GO829_03635 GO941_02550 GO942_03850 GQX37_06255 HMPREF3211_00483 NCTC10702_02885 NCTC13131_05984 NCTC6133_02482 NCTC7972_02833 QU38_04045 …	Staphylococcus aureus	313		cbf1
A0A0B4N811	A0A0B4N811	unreviewed	A0A0B4N811_STAAU	3-hexulose-6-phosphate synthase (EC 4.1.2.43)	hxlA DD547_00540 EAS58_12025 EQ90_11100 FAF17_05705 G6W63_09425 G6X24_09055 G6Y24_14845 GO829_06915 GO941_05850 GQX37_07735 GZ067_06945 HMPREF3211_00741 M1K003_2031 SAHC1335_01436 SAMEA103891221_01801 SAMEA103891415_00870 SAMEA70153168_02246	Staphylococcus aureus	210		hxlA
A0A0D6GV05	A0A0D6GV05	unreviewed	A0A0D6GV05_STAAU	3-hydroxy-3-methylglutaryl coenzyme A synthase (Hydroxymethylglutaryl-CoA synthase (EC 2.3.3.-, EC 2.3.3.10)) (Polyketide biosynthesis 3-hydroxy-3-methylglutaryl-ACP synthase PksG)	pksG mvaS mvaS_2 C7M54_14600 DD547_02579 EAS58_02015 EP54_00480 EQ90_03065 FAF17_06055 G6W63_03960 G6X24_01760 G6Y24_16475 GO736_00835 GO793_18470 GO814_08980 GO829_04070 GO941_12660 GO942_11280 GQX37_13045 GZ067_10570 GZ156_03250 HMPREF3211_00320 M1K003_1931 NCTC10702_03944 NCTC13131_00049 SA0759_03423 SA950122_03293 SAHC1335_00548 SAMEA103891221_00040 SAMEA103891415_01181 SAMEA2076235_01030 SAM…	Staphylococcus aureus	388		pksG
A0A2C9TZG7	A0A2C9TZG7	unreviewed	A0A2C9TZG7_STAAU	3-methyl-2-oxobutanoate hydroxymethyltransferase (EC 2.1.2.11) (Ketopantoate hydroxymethyltransferase) (KPHMT)	panB A6762_13295 CRI62_05370 DD547_02629 E1948_06680 E1948_13805 EAS58_02290 EP54_00215 EQ90_02800 ERS179182_01679 G6W63_04230 G6X24_02035 G6Y24_05365 GO736_01100 GO782_06630 GO814_09245 GO829_04345 GO941_08205 GO942_11545 GZ067_10300 GZ156_02980 M1K003_1878 SA0759_03446 SA950122_03315 SAJPND4_02602 SAMEA103891221_00090 SAMEA103891415_01131 SAMEA1466929_02135 SAMEA1469847_02175 SAMEA4553026_01909…	Staphylococcus aureus	272	cytoplasm [GO:0005737]	panB
A0A6B0CF29	A0A6B0CF29	unreviewed	A0A6B0CF29_STAAU	5'-nucleotidase, lipoprotein e(P4) family	GO941_15190	Staphylococcus aureus	138
A0A3M8TZD6	A0A3M8TZD6	unreviewed	A0A3M8TZD6_STAAU	6,7-dimethyl-8-ribityllumazine synthase (DMRL synthase) (LS) (Lumazine synthase) (EC 2.5.1.78)	ribH EAS58_10525 G6X24_06130 G6Y24_12630 GO793_06565 GO829_03230 GO941_05670 GZ156_08710 M1K003_2151 SA0759_01489 SA950122_01462 SAMEA4553026_00127 SAMEA70153168_00102	Staphylococcus aureus	154	riboflavin synthase complex [GO:0009349]	ribH
A0A6B0CUT8	A0A6B0CUT8	unreviewed	A0A6B0CUT8_STAAU	6-phospho-beta-galactosidase (EC 3.2.1.85)	lacG GO941_14590	Staphylococcus aureus	451		lacG
A0A6B0BDT6	A0A6B0BDT6	unreviewed	A0A6B0BDT6_STAAU	6-phosphogluconate dehydrogenase, decarboxylating (EC 1.1.1.44)	gndA GO793_15155 GO941_15165	Staphylococcus aureus	449		gndA
A0A6B0CML9	A0A6B0CML9	unreviewed	A0A6B0CML9_STAAU	AAA family ATPase	GO941_00735	Staphylococcus aureus	341
A0A390VQC9	A0A390VQC9	unreviewed	A0A390VQC9_STAAU	ABC superfamily ATP binding cassette transporter, ABC protein (ABC transporter ATP-binding protein (EC 3.6.3.-))	pmtC G6X24_11635 G6Y24_03095 GO829_06060 GO941_09145 M1K003_1791 SAMEA70153168_01982	Staphylococcus aureus	290		pmtC
A0A391DQF8	A0A391DQF8	unreviewed	A0A391DQF8_STAAU	ABC superfamily ATP binding cassette transporter, membrane protein (Fe-S cluster assembly protein SufD) (Iron-sulfur cluster assembly protein SufD)	sufD G6X24_07805 G6Y24_00150 GO829_09310 GO941_13530 M1K003_2560 SAMEA70153168_02064	Staphylococcus aureus	435		sufD
A0A6B0BS30	A0A6B0BS30	unreviewed	A0A6B0BS30_STAAU	ABC transporter substrate-binding protein	GO793_14705 GO941_04225	Staphylococcus aureus	208
A0A6B0CSH9	A0A6B0CSH9	unreviewed	A0A6B0CSH9_STAAU	ABC transporter substrate-binding protein	GO941_10285	Staphylococcus aureus	144
A0A2U0IIA5	A0A2U0IIA5	unreviewed	A0A2U0IIA5_STAAU	ABC transporter substrate-binding protein	G6X24_08855 G6Y24_01495 GO941_18110	Staphylococcus aureus	275
W8U5S1	W8U5S1	unreviewed	W8U5S1_STAAU	ABC transporter substrate-binding protein (ABC-type siderophore binding protein) (Ferric anguibactin-binding protein) (Iron complex transport system substrate-binding protein) (Iron compound ABC uptake transporter substrate-binding protein) (Periplasmic binding protein) (Putative ABC transporter solute-binding protein YclQ) (Siderophore ABC transporter substrate-binding protein) (Transferrin rece…	yclQ yclQ_1 C7M54_04810 DD547_00710 EAS58_06415 EP54_02680 EQ90_03670 FAF17_13690 G6W63_01610 G6X24_08365 G6Y24_04280 GO793_17050 GO814_03460 GO829_00910 GO941_11260 GO942_03285 GQX37_05230 GZ067_06055 GZ156_03860 HMPREF3211_01079 M1K003_1156 NCTC10702_01224 NCTC13131_00841 SA0759_00624 SA950122_00620 SAHC1335_01624 SAJPND4_00743 SAMEA103891221_01932 SAMEA2076235_00753 SAMEA2078260_01051 SAMEA207…	Staphylococcus aureus	342		yclQ
A0A389PUB8	A0A389PUB8	unreviewed	A0A389PUB8_STAAU	ABC-type dipeptide transport system periplasmic component-like protein (Peptide ABC transporter substrate-binding protein) (RGD-containing lipoprotein)	rlp G6X24_03395 G6Y24_08285 GO829_12815 GO941_10050 M1K003_0560 SAMEA70153168_00801	Staphylococcus aureus	591		rlp
A0A389UCX7	A0A389UCX7	unreviewed	A0A389UCX7_STAAU	ABC-type transporter (DNA-binding protein) (Nucleic acid binding OB-fold tRNA /helicase-type)	G6X24_03715 G6Y24_14315 GO829_12495 GO941_14690 M1K003_0625 SAMEA70153168_00865	Staphylococcus aureus	514
A0A6B0CM18	A0A6B0CM18	unreviewed	A0A6B0CM18_STAAU	Acetolactate synthase AlsS (EC 2.2.1.6)	GO793_01555 GO941_08420	Staphylococcus aureus	96
W8UY08	W8UY08	unreviewed	W8UY08_STAAU	Aconitate hydratase (Aconitase) (EC 4.2.1.3)	citB acnA citB_1 BN1321_250041 C7M54_07815 CV021_04485 DD547_01379 EAS58_04220 EP54_13850 EQ90_07420 FAF17_03190 G6W63_00200 G6X24_11905 G6Y24_03825 GO736_13730 GO793_12965 GO814_10245 GO829_07970 GO941_04930 GO942_13485 GQX37_06005 GZ156_12300 M1K003_0194 NCTC13131_02144 SA0759_01093 SA950122_01064 SAHC1335_02288 SAJPND4_01292 SAMEA103891221_02434 SAMEA103891415_00068 SAMEA2076235_01816 SAMEA207…	Staphylococcus aureus	901		citB
A0A0D1JMR1	A0A0D1JMR1	unreviewed	A0A0D1JMR1_STAAU	Acyl carrier protein (ACP)	hmrB acpA acpP hmrB_1 A6762_06005 BN1321_240077 C7M54_07130 CRI62_00320 CV021_11375 DD547_01254 E1948_05445 E1948_06010 EAS58_03505 EP54_08565 EQ90_08095 ERS179182_01005 FAF17_11195 G0V65_02565 G6W63_11630 G6X24_12535 G6Y24_13720 GO736_09590 GO782_06200 GO793_09600 GO814_06295 GO829_08600 GO941_13320 GO942_07315 GQX37_06940 GZ067_03965 HMPREF3211_01276 M1K003_0073 NCTC13131_00410 NCTC5664_02282 N…	Staphylococcus aureus	77	cytoplasm [GO:0005737]	hmrB
W8TRE5	W8TRE5	unreviewed	W8TRE5_STAAU	Adenylate kinase (AK) (EC 2.7.4.3) (ATP-AMP transphosphorylase) (ATP:AMP phosphotransferase) (Adenylate monophosphate kinase)	adk adk_1 A6762_11375 BN1321_380061 C7M54_12845 CRI62_03755 CV021_18020 DD547_02266 E1948_03120 E1948_11775 EAS58_00285 EP54_02180 EQ90_01185 ERS179182_00670 FAF17_03760 G6W63_05965 G6X24_00115 G6Y24_08795 GO736_07935 GO782_14730 GO793_04155 GO814_07305 GO829_00685 GO941_10755 GO942_01045 GQX37_14880 GZ067_12190 GZ156_01275 M1K003_0772 NCTC10702_03525 NCTC13131_01572 NCTC6133_03019 NCTC7972_02481…	Staphylococcus aureus	215	cytoplasm [GO:0005737]	adk
W8TV34	W8TV34	unreviewed	W8TV34_STAAU	Adenylosuccinate lyase (ASL) (EC 4.3.2.2) (Adenylosuccinase)	purB purB_1 A6762_09655 C7M54_11105 CRI62_11045 DD547_02015 EAS58_12585 EP54_01755 EQ90_00850 FAF17_00290 G0V65_13280 G6W63_13210 G6X24_07700 G6Y24_02965 GO736_11235 GO814_14280 GO829_06190 GO941_17570 GO942_00270 GQX37_03565 GZ067_00295 GZ156_10135 M1K003_1815 NCTC10702_03088 NCTC13131_01251 NCTC7878_02611 NCTC7972_03000 QU38_06995 SA0759_01614 SA950122_01583 SAHC1335_02979 SAJPND4_01877 SAMEA10…	Staphylococcus aureus	431		purB
A0A6B0D029	A0A6B0D029	unreviewed	A0A6B0D029_STAAU	Alanine dehydrogenase (EC 1.4.1.1)	ald GO941_16955	Staphylococcus aureus	372		ald
A0A0U1MNE3	A0A0U1MNE3	unreviewed	A0A0U1MNE3_STAAU	Alanine--glyoxylate aminotransferase family protein (Aminotransferase class V) (Phosphoserine aminotransferase) (Soluble hydrogenase subunit (EC 1.12.-.-))	A6762_08555 BN1321_260354 CRI62_08495 G0V65_05290 GO793_00570 GO941_07120 NCTC7878_03287 SAMEA1531697_00879 SAMEA4008671_02185 SAMEA70245418_00707 TN60_01230 UF67_1078	Staphylococcus aureus	386
A0A5F0HKR9	A0A5F0HKR9	unreviewed	A0A5F0HKR9_STAAU	Alcohol dehydrogenase (EC 1.1.1.1)	adhP adh1 adhA GO793_00690 GO941_00605 SAMEA4008671_00961 TN60_13495	Staphylococcus aureus	336		adhP
A0A6B0CS92	A0A6B0CS92	unreviewed	A0A6B0CS92_STAAU	aldehyde dehydrogenase (NAD(+)) (EC 1.2.1.3)	GO941_00300	Staphylococcus aureus	386
A0A3A5LPT7	A0A3A5LPT7	unreviewed	A0A3A5LPT7_STAAU	aldehyde dehydrogenase (NAD(+)) (EC 1.2.1.3)	betB gbsA G6X24_02105 G6Y24_05435 GO829_04415 GO941_15950 M1K003_1865 SAMEA70153168_01080	Staphylococcus aureus	496		betB
A0A0U1MPV0	A0A0U1MPV0	unreviewed	A0A0U1MPV0_STAAU	Aldehyde dehydrogenase	ywdH BN1321_320014 GO793_11430 GO941_16415	Staphylococcus aureus	459		ywdH
A0A181G2D3	A0A181G2D3	unreviewed	A0A181G2D3_STAAU	Aldehyde-alcohol dehydrogenase	adhE adhC A6762_00615 CRI62_02080 EAS58_11015 G6Y24_14335 GO829_12515 GO941_17525 GZ156_01575 SA0759_00110 SA950122_00108 SAMEA4553026_01673 SAMEA70153168_00861 SAMEA70245418_01497 UF67_2629	Staphylococcus aureus	869		adhE
A0A3A2IN16	A0A3A2IN16	unreviewed	A0A3A2IN16_STAAU	Aldo/keto reductase (EC 1.1.1.-)	yvgN G6X24_12725 G6Y24_12720 GO793_00480 GO829_03320 GO941_15760 M1K003_2131 SAMEA70153168_00082	Staphylococcus aureus	277		yvgN
A0A6B0D388	A0A6B0D388	unreviewed	A0A6B0D388_STAAU	Alkaline shock protein 23	GO941_15000	Staphylococcus aureus	112
W8UYD8	W8UYD8	unreviewed	W8UYD8_STAAU	Alkaline-shock protein (Asp23/Gls24 family envelope stress response protein) (General stress protein, Gls24 family)	yloU A6762_05965 BN1321_240069 C7M54_07090 CRI62_00360 CV021_11415 DD547_01247 EAS58_03465 EP54_08525 EQ90_08135 FAF17_11235 G0V65_02600 G6W63_11595 G6X24_12570 G6Y24_13685 GO736_09555 GO782_06235 GO793_05640 GO814_06330 GO829_08635 GO941_16265 GO942_07280 GQX37_06975 GZ067_04000 GZ156_09670 HMPREF3211_01268 M1K003_0066 NCTC10702_01930 NCTC13131_00417 NCTC5664_02291 NCTC6133_01485 NCTC7972_00725 …	Staphylococcus aureus	124		yloU
A0A0D1IJ21	A0A0D1IJ21	unreviewed	A0A0D1IJ21_STAAU	Alkyl hydroperoxide reductase C (EC 1.11.1.26) (Peroxiredoxin) (Thioredoxin peroxidase)	ahpC A6762_01785 BN1321_80105 C7M54_02695 CRI62_03275 CV021_06775 DD547_00367 E1948_01955 E1948_06265 EAS58_09475 EP54_08075 EQ90_08455 ERS179182_01314 FAF17_10230 G0V65_10020 G6W63_10935 G6X24_05525 G6Y24_06780 GO736_14330 GO782_08785 GO793_14570 GO814_10500 GO829_13700 GO941_06750 GO942_09200 GQX37_01205 GZ067_07940 GZ156_06190 HMPREF3211_02435 M1K003_0373 NCTC13131_05837 NCTC7878_00417 NCTC797…	Staphylococcus aureus	189	cytoplasm [GO:0005737]	ahpC
A0A0K9IJ53	A0A0K9IJ53	unreviewed	A0A0K9IJ53_STAAU	Alkylhydroperoxidase (Carboxymuconolactone decarboxylase family protein) (Transposase)	BN1321_410051 CV021_14960 E1948_11075 E1948_13125 EAS58_01655 ERS179182_01848 G0V65_04345 GO782_10215 GO793_14270 GO941_03160 GZ156_00010 NCTC7878_03544 NCTC7972_02166 SAMEA1466929_01180 SAMEA1469847_02289 SAMEA1531697_00673 SAMEA4553026_02030 TN60_13225	Staphylococcus aureus	140
A0A6B0BFV7	A0A6B0BFV7	unreviewed	A0A6B0BFV7_STAAU	Alpha/beta fold hydrolase	GO793_15925 GO941_01945	Staphylococcus aureus	268
A0A6B0CL40	A0A6B0CL40	unreviewed	A0A6B0CL40_STAAU	Alpha-acetolactate decarboxylase (EC 4.1.1.5)	GO941_08380	Staphylococcus aureus	168
A0A0D6WII1	A0A0D6WII1	unreviewed	A0A0D6WII1_STAAU	Alpha-hemolysin (Beta-channel forming cytolysin)	hla hlY hly G6X24_09270 G6Y24_13360 GO793_05990 GO829_08960 GO941_02630 M1K003_0001 SAMEA70153168_01721	Staphylococcus aureus	319	extracellular region [GO:0005576]	hla
A0A0U1MKA9	A0A0U1MKA9	unreviewed	A0A0U1MKA9_STAAU	Alpha-hemolysin (Beta-channel forming cytolysin)	hly BN1321_240005 GO793_03050 GO941_14550 SAMEA4008671_01444 TN60_06810	Staphylococcus aureus	319	extracellular region [GO:0005576]	hly
A0A6B0CQE3	A0A6B0CQE3	unreviewed	A0A6B0CQE3_STAAU	Alpha-keto acid decarboxylase family protein	GO793_15335 GO941_02150	Staphylococcus aureus	534
A0A6B0BEA3	A0A6B0BEA3	unreviewed	A0A6B0BEA3_STAAU	Amidohydrolase family protein	GO793_15920 GO941_01940	Staphylococcus aureus	276
A0A6B0D4S2	A0A6B0D4S2	unreviewed	A0A6B0D4S2_STAAU	Amidohydrolase	GO941_10000	Staphylococcus aureus	383
Q7DI48	Q7DI48	unreviewed	Q7DI48_STAAU	Amino acid ABC superfamily ATP binding cassette transporter, binding protein (Cysteine ABC transporter, substrate-binding protein) (Cystine-binding protein) (Putative amino acid ABC transporter) (Transporter substrate-binding domain-containing protein)	iraA G6W63_12385 G6X24_01060 G6Y24_09540 GO782_14105 GO829_02100 GO941_17045 GZ067_11250 M1K003_0955 SAJPND4_02402 SAMEA70153168_01397	Staphylococcus aureus	259	plasma membrane [GO:0005886]	iraA
A0A5N5IJZ7	A0A5N5IJZ7	unreviewed	A0A5N5IJZ7_STAAU	Aminopeptidase	G6X24_07540 G6Y24_02805 GO829_06350 GO941_02350	Staphylococcus aureus	418
W8UXZ0	W8UXZ0	unreviewed	W8UXZ0_STAAU	Aminopeptidase (Deblocking aminopeptidase (EC 3.4.11.-)) (M20/M25/M40 family metallo-hydrolase) (M42 family metallopeptidase) (M42 family peptidase) (M42 glutamyl aminopeptidase) (Putative endoglucanase (EC 3.2.1.-))	yhfE ysdC_1 ysdC_2 BN1321_260007 DD547_01394 EAS58_04315 G6W63_00120 G6X24_11825 G6Y24_07720 GO782_09465 GO793_05380 GO829_07890 GO941_05425 GZ067_03240 M1K003_0209 NCTC5664_02046 SAJPND4_01308 SAMEA4008671_01212 SAMEA70153168_00500 TN60_03040	Staphylococcus aureus	343		yhfE
A0A6B0CNG8	A0A6B0CNG8	unreviewed	A0A6B0CNG8_STAAU	Aminotransferase class I/II-fold pyridoxal phosphate-dependent enzyme	GO941_02475	Staphylococcus aureus	423
A0A6B0CXR1	A0A6B0CXR1	unreviewed	A0A6B0CXR1_STAAU	AMP-binding protein	GO793_02490 GO941_16825	Staphylococcus aureus	250
H9BRQ3	H9BRQ3	unreviewed	H9BRQ3_STAAU	Antibacterial protein (phenol soluble) (Antibacterial protein 3) (Beta-class phenol-soluble modulin) (Hemolytic family protein) (Hemolytic protein) (Phenol soluble modulin) (Phenol-soluble modulin beta1) (Psm beta1)	psm beta1 A6762_05710 BN1321_240016 C7M54_06825 CRI62_00615 CV021_06295 DD547_01195 E1948_05150 E1948_05710 EAS58_03200 EP54_05730 EQ90_05580 ERS179182_02197 FAF17_11500 G0V65_11625 G6W63_02830 G6X24_09205 G6Y24_13425 GO736_09295 GO782_07620 GO793_12155 GO814_06590 GO829_08895 GO941_11735 GO942_07020 GQX37_07235 GZ067_04260 GZ156_11560 HMPREF3211_00852 M1K003_0013 NCTC10702_01853 NCTC13131_00469 …	Staphylococcus aureus	44	extracellular region [GO:0005576]	psm beta1
H9BRQ4	H9BRQ4	unreviewed	H9BRQ4_STAAU	Antibacterial protein (Antibacterial protein 1) (Antibacterial protein 3) (Beta-class phenol-soluble modulin) (Hemolytic family protein) (Phenol-soluble modulin beta2) (Psm beta2)	psm beta2 A6762_05715 BN1321_240017 C7M54_06830 CRI62_00610 DD547_01196 E1948_05155 E1948_05715 EAS58_03205 EP54_05735 EQ90_05585 ERS179182_02196 FAF17_11495 G6W63_02835 G6X24_09200 G6Y24_13430 GO736_09300 GO782_07615 GO793_12150 GO814_06585 GO829_08890 GO941_11740 GO942_07025 GQX37_07230 GZ067_04255 GZ156_11565 HMPREF3211_00853 M1K003_0014 NCTC10702_01854 NCTC13131_00468 NCTC5664_02402 NCTC7972_…	Staphylococcus aureus	44	extracellular region [GO:0005576]	psm beta2
Q6XZ93	Q6XZ93	unreviewed	Q6XZ93_STAAU	Anti-sigma factor antagonist	rsbV A6762_10460 BN1321_340005 C7M54_11940 CRI62_11955 CV021_09930 DD547_02102 E1948_09025 E1948_10895 EAS58_11290 EP54_12710 EQ90_09555 ERS179182_01066 FAF17_04425 G0V65_14275 G6W63_05280 G6X24_07150 G6Y24_03615 GO736_00370 GO782_08915 GO793_07040 GO814_01320 GO829_05765 GO941_02935 GO942_06545 GQX37_08325 GZ067_13030 GZ156_04685 HMPREF3211_02531 M1K003_2751 NCTC10702_03279 NCTC13131_01402 NCTC6…	Staphylococcus aureus	108		rsbV
A0A2Y1L217	A0A2Y1L217	unreviewed	A0A2Y1L217_STAAU	Arginine deiminase (ADI) (EC 3.5.3.6) (Arginine dihydrolase) (AD)	arcA G6X24_02255 G6Y24_14605 GO829_04565 GO941_11655 M1K003_1524 SAMEA70153168_01055	Staphylococcus aureus	411	cytoplasm [GO:0005737]	arcA
A0A6B0D2Y7	A0A6B0D2Y7	unreviewed	A0A6B0D2Y7_STAAU	Arginine--tRNA ligase	argS GO793_18060 GO941_03025	Staphylococcus aureus	238	cytoplasm [GO:0005737]	argS
A0A6B0B515	A0A6B0B515	unreviewed	A0A6B0B515_STAAU	arginine--tRNA ligase (EC 6.1.1.19)	GO793_00540 GO941_04690	Staphylococcus aureus	340
A0A0U1MH20	A0A0U1MH20	unreviewed	A0A0U1MH20_STAAU	Argininosuccinate synthase (EC 6.3.4.5) (Citrulline--aspartate ligase)	argG BN1321_190083 GO793_17560 GO941_08915	Staphylococcus aureus	401	cytoplasm [GO:0005737]	argG
A0A0D1IY24	A0A0D1IY24	unreviewed	A0A0D1IY24_STAAU	ATP synthase gamma chain (ATP synthase F1 sector gamma subunit) (F-ATPase gamma subunit)	atpG atpG_1 A6762_10665 BN1321_340042 C7M54_12150 CRI62_11750 CV021_10130 DD547_02139 E1948_08835 E1948_11100 EAS58_11500 EP54_10910 EQ90_06805 ERS179182_01103 G0V65_11240 G6W63_05475 G6X24_09890 G6Y24_04830 GO736_00170 GO782_07240 GO793_04910 GO814_01120 GO829_14330 GO941_11445 GO942_06350 GQX37_08525 GZ067_12835 GZ156_04880 HMPREF3211_02572 M1K003_2221 NCTC10702_03332 NCTC13131_01439 NCTC5664_0…	Staphylococcus aureus	288	plasma membrane [GO:0005886]; proton-transporting ATP synthase complex, catalytic core F(1) [GO:0045261]	atpG
A0A0D1JNT4	A0A0D1JNT4	unreviewed	A0A0D1JNT4_STAAU	ATP synthase subunit alpha (EC 7.1.2.2) (ATP synthase F1 sector subunit alpha) (F-ATPase subunit alpha)	atpA atpA_1 A6762_10670 BN1321_340043 C7M54_12155 CRI62_11745 CV021_10135 DD547_02140 E1948_08830 E1948_11105 EAS58_11505 EP54_10905 EQ90_06800 ERS179182_01104 FAF17_14460 G0V65_11235 G6W63_05480 G6X24_09885 G6Y24_04835 GO736_00165 GO782_07245 GO793_04905 GO814_01115 GO829_14325 GO941_11440 GO942_06345 GQX37_08530 GZ067_12830 GZ156_04885 M1K003_2222 NCTC13131_01440 NCTC5664_01859 NCTC7972_02615 Q…	Staphylococcus aureus	502	plasma membrane [GO:0005886]; proton-transporting ATP synthase complex, catalytic core F(1) [GO:0045261]	atpA
A0A0U1MST7	A0A0U1MST7	unreviewed	A0A0U1MST7_STAAU	ATP synthase subunit beta (EC 7.1.2.2) (ATP synthase F1 sector subunit beta) (F-ATPase subunit beta)	atpD BN1321_340041 GO941_11450 SAMEA4008671_02291 TN60_08180	Staphylococcus aureus	470	plasma membrane [GO:0005886]; proton-transporting ATP synthase complex, catalytic core F(1) [GO:0045261]	atpD
A0A6B0CWE2	A0A6B0CWE2	unreviewed	A0A6B0CWE2_STAAU	ATP-binding cassette domain-containing protein	GO941_17960	Staphylococcus aureus	225
W8TVL7	W8TVL7	unreviewed	W8TVL7_STAAU	ATP-dependent 6-phosphofructokinase (ATP-PFK) (Phosphofructokinase) (EC 2.7.1.11) (Phosphohexokinase)	pfkA A6762_08420 BN1321_260330 C7M54_09670 CRI62_08360 CV021_05105 DD547_01773 E1948_03970 E1948_08685 EAS58_10135 EP54_00735 EQ90_06275 ERS179182_00229 FAF17_13785 G6W63_09525 G6X24_10760 G6Y24_12265 GO736_07365 GO782_11780 GO793_16865 GO814_13535 GO829_02860 GO941_14040 GO942_04685 GQX37_04385 GZ156_05610 HMPREF3211_02259 M1K003_2462 NCTC13131_06140 QU38_08450 SA0759_01425 SA950122_01398 SAHC13…	Staphylococcus aureus	322	cytoplasm [GO:0005737]	pfkA
A0A3A3AQD0	A0A3A3AQD0	unreviewed	A0A3A3AQD0_STAAU	ATP-dependent Clp protease ATP-binding subunit ClpL	clpL G6X24_01770 G6Y24_16465 GO782_04395 GO793_00750 GO829_04080 GO941_08000 M1K003_1929 SAMEA70153168_01144	Staphylococcus aureus	701		clpL
W8U6J3	W8U6J3	unreviewed	W8U6J3_STAAU	ATP-dependent protease subunit HslV (EC 3.4.25.2)	clpQ hslV A6762_06115 BN1321_240101 C7M54_07235 CRI62_00210 CV021_03030 DD547_01275 EAS58_03600 EP54_08675 EQ90_07985 FAF17_12245 G0V65_02460 G6X24_12430 G6Y24_15525 GO736_09695 GO782_06095 GO793_12375 GO814_06190 GO829_08495 GO941_11525 GO942_07420 GQX37_06835 GZ067_03870 GZ156_08215 HMPREF3211_01297 M1K003_0094 NCTC13131_00389 NCTC5664_02249 NCTC7972_00695 QU38_12615 SA0759_01010 SA950122_00985…	Staphylococcus aureus	181	HslUV protease complex [GO:0009376]; proteasome core complex [GO:0005839]	clpQ
A0A6B0CNA7	A0A6B0CNA7	unreviewed	A0A6B0CNA7_STAAU	Autolysin	GO941_12445	Staphylococcus aureus	282	extracellular region [GO:0005576]; membrane [GO:0016020]
A0A6B0CVW1	A0A6B0CVW1	unreviewed	A0A6B0CVW1_STAAU	Autolysin/adhesin Aaa	aaa GO793_10095 GO941_13000	Staphylococcus aureus	109		aaa
W8U7I3	W8U7I3	unreviewed	W8U7I3_STAAU	Beta sliding clamp	dnaN dnaN_1 A6762_00110 BN1321_430092 C7M54_00010 CRI62_04735 CV021_04420 DD547_00021 EAS58_02950 EP54_05545 EQ90_05825 FAF17_09030 G0V65_04875 G6W63_04860 G6X24_06350 G6Y24_09785 GO736_01750 GO782_01810 GO793_09030 GO814_09895 GO829_04965 GO941_06030 GO942_12195 GQX37_04965 GZ067_09690 GZ156_07980 HMPREF3211_01018 M1K003_1446 NCTC10702_00140 NCTC13131_00241 NCTC6133_00002 NCTC7972_01914 QU38_155…	Staphylococcus aureus	377	cytoplasm [GO:0005737]; DNA polymerase III complex [GO:0009360]	dnaN
A0A0D1H8Z3	A0A0D1H8Z3	unreviewed	A0A0D1H8Z3_STAAU	Beta-ketoacyl-[acyl-carrier-protein] synthase III (Beta-ketoacyl-ACP synthase III) (KAS III) (EC 2.3.1.180) (3-oxoacyl-[acyl-carrier-protein] synthase 3) (3-oxoacyl-[acyl-carrier-protein] synthase III)	fabH fabHA A6762_04705 BN1321_200017 CRI62_01655 CV021_03185 E1948_02000 E1948_04665 EAS58_07220 ERS179182_00868 G0V65_13700 G6W63_01505 G6X24_13980 G6Y24_10440 GO793_05025 GO829_09715 GO941_00445 GZ067_05260 M1K003_2409 NCTC6133_01159 NCTC7972_00984 QU38_11530 SAJPND4_00905 SAMEA1466929_00497 SAMEA1469847_00819 SAMEA1531697_02746 SAMEA4008671_00681 SAMEA70153168_01665 SAMEA70245418_02525 TN60_11…	Staphylococcus aureus	313	cytoplasm [GO:0005737]	fabH
Q7BWD2	Q7BWD2	unreviewed	Q7BWD2_STAAU	Beta-lactamase (EC 3.5.2.6)	blaZ blaZ_2 BN1321_410016 C7M54_14825 EAS58_13560 G0V65_08795 GO941_06440 GQX37_02265 HMPREF3211_01027 NCTC10702_00116 NCTC13131_00092 pSM39_16 SAHC1335_00596 SAMEA103891221_02684 SAMEA103891415_00949 SAMEA1531697_00912 SAMEA2076235_01074 SAMEA2078260_01200 SAMEA2078588_01098 SAMEA2078837_00902 SAMEA2080344_00714 SAMEA2081063_00866 SAMEA4008575_02063 SAMEA70146418_00143 SAP013A_014 SAP026A_004 SA…	Staphylococcus aureus	281		blaZ
A0A6B0CFU4	A0A6B0CFU4	unreviewed	A0A6B0CFU4_STAAU	Bi-component gamma-hemolysin HlgAB subunit A	hlgA GO941_01615	Staphylococcus aureus	304	extracellular region [GO:0005576]	hlgA
A0A3M7ZM78	A0A3M7ZM78	unreviewed	A0A3M7ZM78_STAAU	Bi-component gamma-hemolysin HlgCB subunit C (Gamma-hemolysin component C) (Leukocidin S subunit)	hlgC EAS58_01335 G6X24_01100 G6Y24_09580 GO829_02140 GO941_11275 GZ156_00290 M1K003_0962 SA0759_02023 SA950122_01969 SAMEA4553026_02087 SAMEA70153168_01404	Staphylococcus aureus	315	extracellular region [GO:0005576]	hlgC
A0A389PZU7	A0A389PZU7	unreviewed	A0A389PZU7_STAAU	Bi-component leukocidin LukGH subunit H (Leukocidin S subunit) (Leukocidin/lemolysin toxin family protein)	lukH G6X24_10185 G6Y24_02110 GO793_14530 GO829_05345 GO941_14345 M1K003_1714 SAMEA70153168_01911	Staphylococcus aureus	351	extracellular region [GO:0005576]	lukH
Q2TF12	Q2TF12	unreviewed	Q2TF12_STAAU	BinL protein (DNA-invertase hin) (Helix-turn-helix domain-containing protein) (Recombinase family protein) (Resolvase/integrase Bin) (Transposon DNA-invertase)	binL bin hin_1 hin_4 BN1321_410013 EAS58_13545 GO793_09550 GO941_06455 NCTC10702_00075 NCTC10702_00123 SAP017A_001 SAP026A_042 SAP084B_003 SAP085C_025 TN60_13420	Staphylococcus aureus	197		binL
A0A6B0CNM5	A0A6B0CNM5	unreviewed	A0A6B0CNM5_STAAU	Biotin/lipoyl-binding protein	GO941_13180	Staphylococcus aureus	48
Q00419	Q00419	unreviewed	Q00419_STAAU	BlaR1 (Beta-lactamase) (Bla regulator protein blaR1) (BlaR1 protein) (Regulatory protein BlaR1)	blaR1 blaR BN1321_410015 C7M54_14820 EAS58_13555 FAF17_01330 G0V65_08800 GO941_06445 NCTC13131_00091 SAMEA103891221_02685 SAMEA2076235_01073 SAMEA2078260_01199 SAMEA2078588_01099 SAMEA2078837_00903 SAMEA2080344_00713 SAMEA2081063_00867 SAMEA4008575_02064 SAMEA70146418_00144 SAP084B_008 SAP086A_011 TN60_13410	Staphylococcus aureus	585	membrane [GO:0016020]	blaR1
A0A390EPY9	A0A390EPY9	unreviewed	A0A390EPY9_STAAU	CamS family sex pheromone protein (Lipoprotein (Pheromone)) (Pheromone lipoprotein CamS)	camS_1 G6X24_07675 G6Y24_02940 GO829_06215 GO941_06660 M1K003_1820 SAMEA70153168_02010	Staphylococcus aureus	399		camS_1
A0A6B0CVR4	A0A6B0CVR4	unreviewed	A0A6B0CVR4_STAAU	Catalase (EC 1.11.1.6)	GO941_07605	Staphylococcus aureus	505
A0A6B0CSW8	A0A6B0CSW8	unreviewed	A0A6B0CSW8_STAAU	CBS domain-containing protein	GO941_07020	Staphylococcus aureus	258
Q9ZAI5	Q9ZAI5	unreviewed	Q9ZAI5_STAAU	CdaA regulatory protein CdaR (Uncharacterized protein orf2) (YbbR-like domain-containing protein) (YbbR-like family protein) (YbbR-like protein)	orf2 cdaR A6762_11020 C7M54_12445 CRI62_11365 DD547_02194 E1948_08555 E1948_11400 EAS58_11795 EP54_06965 EQ90_12985 ERS179182_02311 FAF17_07375 G6W63_05760 G6X24_09610 G6Y24_05110 GO736_00530 GO793_10220 GO814_05615 GO829_06560 GO941_10205 GO942_06065 GQX37_13420 GZ067_12550 GZ156_13880 HMPREF3211_00024 M1K003_2277 NCTC13131_01496 SA0759_01815 SA950122_01758 SAHC1335_05375 SAMEA103891221_02576 SA…	Staphylococcus aureus	310		orf2
A0A0D1GR49	A0A0D1GR49	unreviewed	A0A0D1GR49_STAAU	Cell cycle protein GpsB (Guiding PBP1-shuttling protein)	gpsB A6762_07145 C7M54_08330 CRI62_07075 CV021_08490 DD547_01472 E1948_07225 E1948_10305 EAS58_04735 EP54_02335 EQ90_10210 ERS179182_01271 FAF17_09975 G0V65_03290 G6W63_02605 G6X24_11015 G6Y24_13250 GO736_03785 GO782_04090 GO793_15365 GO814_11790 GO829_11295 GO941_15645 GO942_13420 GQX37_10465 GZ067_02800 GZ156_11690 M1K003_0290 NCTC13131_02044 NCTC6133_01863 NCTC7878_01586 NCTC7972_00481 QU38_13…	Staphylococcus aureus	114	cytoplasm [GO:0005737]	gpsB
B5LV58	B5LV58	unreviewed	B5LV58_STAAU	Cell division protein FtsZ	ftsZ ftsZ_1 A6762_05775 BN1321_240029 C7M54_06890 CRI62_00550 CV021_06230 DD547_01208 E1948_05215 E1948_05775 EAS58_03265 EP54_05795 EQ90_05645 ERS179182_02184 FAF17_11435 G0V65_11565 G6W63_02895 G6X24_09140 G6Y24_13490 GO736_09360 GO782_07555 GO793_10590 GO814_06525 GO829_08830 GO941_07815 GO942_07085 GQX37_07170 GZ156_11625 HMPREF3211_00865 M1K003_0026 NCTC13131_00456 NCTC7878_01951 NCTC7972_00…	Staphylococcus aureus	390	cell division site [GO:0032153]; cytoplasm [GO:0005737]	ftsZ
A0A3M7WT60	A0A3M7WT60	unreviewed	A0A3M7WT60_STAAU	Cell envelope transcriptional attenuator (Cell envelope-associated transcriptional attenuator LytR-CpsA-Psr, subfamily F2) (Cell envelope-related function transcriptional attenuator common domain-containing protein) (Polyisoprenyl-teichoic acid--peptidoglycan teichoic acid transferase)	ywtF G6X24_13595 G6Y24_06090 GO793_17140 GO829_10100 GO941_12495 GZ156_07465 M1K003_1645 SA0759_00816 SA950122_00819 SAMEA4553026_00900 SAMEA70153168_01590	Staphylococcus aureus	405		ywtF
A0A090LUT3	A0A090LUT3	unreviewed	A0A090LUT3_STAAU	Cell envelope-related function transcriptional attenuator common domain-containing protein (Polyisoprenyl-teichoic acid--peptidoglycan teichoic acid transferase)	ywtF BN1321_220019 G0V65_01030 GO793_12875 GO941_12900 NCTC7878_00792 NCTC7972_00909 SAMEA1531697_01801 SAMEA4008671_00607 TN60_12125	Staphylococcus aureus	408		ywtF
A0A390J584	A0A390J584	unreviewed	A0A390J584_STAAU	Cell surface like-protein Map-w (Extracellular adherence protein Eap) (MAP domain-containing protein) (Outer membrane protein)	map_1 eap G6X24_13990 G6Y24_10430 GO829_09705 GO941_00435 M1K003_2407 SAJPND4_00903 SAMEA70153168_01667	Staphylococcus aureus	144		map_1
A0A0U1MNU6	A0A0U1MNU6	unreviewed	A0A0U1MNU6_STAAU	Chaperone protein DnaK (HSP70) (Heat shock 70 kDa protein) (Heat shock protein 70)	dnaK BN1321_260218 GO793_04730 GO941_07285 TN60_01950	Staphylococcus aureus	610		dnaK
A0A6B0D3W4	A0A6B0D3W4	unreviewed	A0A6B0D3W4_STAAU	Chaperonin GroEL	GO941_17440	Staphylococcus aureus	260
A0A6B0CPJ4	A0A6B0CPJ4	unreviewed	A0A6B0CPJ4_STAAU	Chorismate mutase (EC 5.4.99.5)	aroA GO793_18400 GO941_00725	Staphylococcus aureus	120		aroA
A0A4P7PAF7	A0A4P7PAF7	unreviewed	A0A4P7PAF7_STAAU	Class A sortase SrtA (LPXTG specific sortase A) (Sortase A transpeptidase)	srtA G0V65_10245 G6X24_01660 G6Y24_16575 GO941_10190 M1K003_1951 NCTC7878_03606 SAMEA1531697_00719 SAMEA70153168_01165	Staphylococcus aureus	206		srtA
A0A6B0CN82	A0A6B0CN82	unreviewed	A0A6B0CN82_STAAU	Clumping factor B	GO941_01960	Staphylococcus aureus	379
A0A6B0CM81	A0A6B0CM81	unreviewed	A0A6B0CM81_STAAU	Clumping factor B	GO941_10290	Staphylococcus aureus	526
A0A3A5LTC0	A0A3A5LTC0	unreviewed	A0A3A5LTC0_STAAU	Coenzyme A disulfide reductase (CoA-disulfide reductase) (CoADR) (EC 1.8.1.14)	cdr GO941_17760 M1K003_2397 SAMEA70153168_01677	Staphylococcus aureus	438		cdr
A0A0U1MK29	A0A0U1MK29	unreviewed	A0A0U1MK29_STAAU	Cof-like hydrolase (Cof-type HAD-IIB family hydrolase) (HAD family hydrolase)	BN1321_250023 GO941_01915 TN60_03230	Staphylococcus aureus	267
A0A0D1HR76	A0A0D1HR76	unreviewed	A0A0D1HR76_STAAU	Cold shock protein CspA	cspA cspA_2 cspD msaB A6762_06915 BN1321_260042 C7M54_08090 CRI62_06850 CV021_13385 DD547_01428 E1948_06985 E1948_07795 EAS58_04505 EP54_14785 EQ90_12895 ERS179182_01574 FAF17_01630 G0V65_11735 G6W63_03000 G6X24_02740 G6Y24_07535 GO736_06825 GO782_05255 GO793_05125 GO814_02525 GO829_07705 GO941_00220 GO942_13745 GQX37_10940 GZ067_03060 GZ156_07560 HMPREF3211_00432 M1K003_0245 NCTC13131_02090 NCTC…	Staphylococcus aureus	66	cytoplasm [GO:0005737]	cspA
W8UW13	W8UW13	unreviewed	W8UW13_STAAU	Copper-sensing transcriptional repressor CsoR (Copper-sensing transcriptional repressor RicR) (CsoR family transcriptional regulator) (Cytosolic protein)	csoR csoR_1 csoR_2 ricR_2 A6762_10570 C7M54_12050 CRI62_11845 CV021_10040 DD547_02123 EAS58_11400 EP54_14955 EQ90_09665 FAF17_12175 G6W63_05385 G6X24_09985 G6Y24_11375 GO736_00265 GO814_01215 GO829_14425 GO941_06965 GO942_06440 GQX37_08430 GZ067_12925 GZ156_04790 M1K003_2205 NCTC10702_03313 NCTC13131_01422 NCTC6133_02841 NCTC7972_02634 SA0759_01751 SA950122_01694 SAMEA103891221_02502 SAMEA1038914…	Staphylococcus aureus	97		csoR
X5EH35	X5EH35	unreviewed	X5EH35_STAAU	Coproheme decarboxylase (Coproheme III oxidative decarboxylase) (Hydrogen peroxide-dependent heme synthase)	C7M54_03940 DD547_00556 EP54_03565 EQ90_11180 FAF17_02590 GO736_06170 GO814_00085 GO941_11545 GO942_12545 HMPREF3211_00723 NCTC10702_01032 NCTC13131_00997 SAHC1335_01455 SAMEA103891221_01784 SAMEA103891415_00853 SAMEA2076235_00596 SAMEA2078260_00894 SAMEA2078588_00632 SAMEA2078837_00607 SAMEA2080344_00868 SAMEA2081063_00768 SAMEA4008575_00519 SAMEA70146418_00898	Staphylococcus aureus	250
A0A0D1GID9	A0A0D1GID9	unreviewed	A0A0D1GID9_STAAU	Cysteine hydrolase (Isochorismatase) (Isochorismatase hydrolase) (Isochorismatase transposase (EC 3.3.2.1, EC 3.5.1.59)) (N-carbamoylsarcosine amidase)	entB2 A6762_13580 C7M54_15250 CRI62_05080 CV021_01495 DD547_02676 E1948_09325 E1948_14090 EP54_05185 EQ90_06185 ERS179182_00926 FAF17_14005 G0V65_04140 G6W63_04510 G6X24_02310 G6Y24_14550 GO736_01380 GO782_06900 GO814_09525 GO829_04620 GO941_04645 GO942_11825 GZ156_02705 M1K003_1514 NCTC13131_00166 NCTC7878_00899 QU38_15855 SA0759_03471 SA950122_03337 SAMEA103891221_00137 SAMEA103891415_01084 SAM…	Staphylococcus aureus	186		entB2
A0A6B0D4K0	A0A6B0D4K0	unreviewed	A0A6B0D4K0_STAAU	Cysteine protease	GO793_06865 GO941_09080	Staphylococcus aureus	159
W8TRW6	W8TRW6	unreviewed	W8TRW6_STAAU	Cysteine synthase (EC 2.5.1.47)	cysK cysK_1 A6762_02350 BN1321_120035 C7M54_03455 CRI62_12510 DD547_00475 EAS58_13750 EP54_03225 EQ90_10860 FAF17_05425 G0V65_09660 G6W63_09065 G6X24_06905 G6Y24_02380 GO736_08770 GO782_12360 GO793_07125 GO814_00865 GO829_05525 GO941_06575 GO942_14420 GZ067_07315 GZ156_11145 HMPREF3211_00346 M1K003_2654 NCTC10702_00913 NCTC13131_01089 NCTC7972_01436 QU38_03210 SA0759_00418 SA950122_00411 SAHC1335…	Staphylococcus aureus	310		cysK
A0A6B0CVC1	A0A6B0CVC1	unreviewed	A0A6B0CVC1_STAAU	cysteine--tRNA ligase (EC 6.1.1.16) (Cysteinyl-tRNA synthetase)	GO941_11870	Staphylococcus aureus	352
A0A0U1MHC9	A0A0U1MHC9	unreviewed	A0A0U1MHC9_STAAU	Cytosol aminopeptidase (EC 3.4.11.1, EC 3.4.11.10) (Leucyl aminopeptidase family protein)	pepA pepA_1 BN1321_190064 GO941_13780 SAMEA4008671_00718 TN60_11720	Staphylococcus aureus	491	cytoplasm [GO:0005737]	pepA
A0A0D1JTP6	A0A0D1JTP6	unreviewed	A0A0D1JTP6_STAAU	Cytosolic protein	A6762_11110 BN1321_360008 C7M54_12560 CRI62_06045 CV021_11250 DD547_02211 E1948_03405 E1948_11495 EAS58_00045 EP54_13540 EQ90_14065 ERS179182_00620 FAF17_12060 G0V65_09450 G6W63_06220 G6X24_14505 G6Y24_08500 GO736_06720 GO782_13485 GO793_09675 GO814_02140 GO829_00395 GO941_01850 GO942_08750 GQX37_15040 GZ067_12450 GZ156_01520 M1K003_0716 NCTC13131_01516 NCTC5664_01751 NCTC7878_01106 NCTC7972_0253…	Staphylococcus aureus	86
A0A3A5M000	A0A3A5M000	unreviewed	A0A3A5M000_STAAU	D-alanine aminotransferase (EC 2.6.1.21)	dat G6X24_10475 G6Y24_12550 GO829_03150 GO941_03070 M1K003_2166 SAMEA70153168_00118	Staphylococcus aureus	282		dat
A0A0D1IZ12	A0A0D1IZ12	unreviewed	A0A0D1IZ12_STAAU	D-alanyl carrier protein (DCP) (D-alanine--poly(phosphoribitol) ligase subunit 2)	dltC A6762_04465 BN1321_190056 C7M54_05535 CRI62_12185 CV021_07500 DD547_00876 E1948_01760 E1948_04425 EAS58_06970 EP54_11875 EQ90_04315 ERS179182_00819 FAF17_01300 G0V65_05635 G6W63_02155 G6X24_14220 G6Y24_10200 GO736_04730 GO782_01475 GO793_04320 GO814_04690 GO829_00115 GO941_05615 GO942_02640 GQX37_13575 GZ067_05510 GZ156_09135 HMPREF3211_01978 M1K003_2361 NCTC10702_01421 NCTC13131_00711 NCTC6…	Staphylococcus aureus	78	cytoplasm [GO:0005737]	dltC
A0A218M1Q9	A0A218M1Q9	unreviewed	A0A218M1Q9_STAAU	D-alanyl-D-alanine carboxypeptidase (EC 3.4.16.4) (DUF1958 domain-containing protein) (Penicillin binding protein 4) (Serine-type D-Ala-D-Ala carboxypeptidase)	pbp4 dacA EAS58_05905 G6X24_06715 G6Y24_01755 GO829_11615 GO941_17650 M1K003_1062 SAMEA70153168_02404	Staphylococcus aureus	431	membrane [GO:0016020]	pbp4
A0A6B0BM93	A0A6B0BM93	unreviewed	A0A6B0BM93_STAAU	Delta-aminolevulinic acid dehydratase (EC 4.2.1.24)	GO793_13570 GO941_07615	Staphylococcus aureus	142
A0A6B0CLD7	A0A6B0CLD7	unreviewed	A0A6B0CLD7_STAAU	Delta-aminolevulinic acid dehydratase (EC 4.2.1.24) (Porphobilinogen synthase)	GO941_11790	Staphylococcus aureus	68
Q7DIE8	Q7DIE8	unreviewed	Q7DIE8_STAAU	Delta-hemolysin (Delta-toxin)	hld A6762_10270 BN1321_330065 C7M54_11740 CRI62_10445 DD547_02068 E1948_10690 E1948_12210 EAS58_12840 EP54_14980 EQ90_09375 FAF17_08010 G0V65_06970 G6W63_08060 G6X24_10230 G6Y24_02155 GO736_13000 GO793_09060 GO814_01615 GO829_05300 GO941_15800 GO942_05905 GQX37_04840 GZ067_13240 M1K003_2622 SAHC1335_05359 TN60_08920 UF67_0674	Staphylococcus aureus	44	extracellular region [GO:0005576]; host cell plasma membrane [GO:0020002]; plasma membrane [GO:0005886]	hld
W8TW76	W8TW76	unreviewed	W8TW76_STAAU	Demethylmenaquinone methyltransferase (EC 2.1.1.163)	ubiF menG ubiE A6762_07270 C7M54_08460 CV021_08240 DD547_01496 E1948_07350 E1948_10185 EAS58_04865 EP54_02460 EQ90_10085 FAF17_01790 G6X24_03885 G6Y24_15140 GO736_03660 GO782_09855 GO814_11915 GO829_11170 GO941_04620 GO942_13295 GQX37_10305 GZ156_11815 HMPREF3211_02624 M1K003_0314 NCTC10702_02341 NCTC13131_02020 QU38_13770 SA0759_01199 SA950122_01175 SAHC1335_02420 SAJPND4_01420 SAMEA103891221_00…	Staphylococcus aureus	241		ubiF
A0A6B0CQK1	A0A6B0CQK1	unreviewed	A0A6B0CQK1_STAAU	D-glycerate dehydrogenase	GO793_02505 GO941_16840	Staphylococcus aureus	180
A0A0U1MI42	A0A0U1MI42	unreviewed	A0A0U1MI42_STAAU	Dihydrolipoamide acetyltransferase component of pyruvate dehydrogenase complex (EC 2.3.1.-)	pdhC BN1321_230017 GO941_08725 SAMEA4008671_00568 TN60_13965	Staphylococcus aureus	430		pdhC
W8URN4	W8URN4	unreviewed	W8URN4_STAAU	Dihydrolipoyl dehydrogenase (EC 1.8.1.4)	lpdA pdhD pdhD_1 A6762_05295 BN1321_230018 C7M54_06395 CRI62_01045 CV021_09865 E1948_05270 E1948_08280 EAS58_08185 EP54_07355 EQ90_05155 ERS179182_01483 FAF17_00825 G0V65_01235 G6W63_13810 G6X24_13385 G6Y24_05880 GO782_12815 GO793_08840 GO829_10310 GO941_08730 GQX37_03355 GZ067_04660 GZ156_07260 HMPREF3211_00774 M1K003_1603 NCTC13131_00544 NCTC6133_01319 NCTC7972_00869 QU38_05735 SA0759_00849 SA9…	Staphylococcus aureus	468	membrane [GO:0016020]	lpdA
A0A6B0D393	A0A6B0D393	unreviewed	A0A6B0D393_STAAU	Dihydrolipoyl dehydrogenase (EC 1.8.1.4)	lpdA GO941_15050	Staphylococcus aureus	473	membrane [GO:0016020]	lpdA
A0A6B0CQF5	A0A6B0CQF5	unreviewed	A0A6B0CQF5_STAAU	Dipeptide ABC transporter glycylmethionine-binding lipoprotein	gmpC GO941_14640	Staphylococcus aureus	157	membrane [GO:0016020]	gmpC
A0A2L2E2K2	A0A2L2E2K2	unreviewed	A0A2L2E2K2_STAAU	DM13 domain-containing protein (Lipoprotein)	EAS58_06245 G6X24_08515 G6Y24_02010 GO829_10635 GO941_01450 GZ156_03710 M1K003_1128 SAMEA4553026_01157 SAMEA70153168_02470	Staphylococcus aureus	146
A0A6B0D3X0	A0A6B0D3X0	unreviewed	A0A6B0D3X0_STAAU	DNA 3'-5' helicase (EC 5.6.2.4)	addA GO941_17490	Staphylococcus aureus	677		addA
A0A6B0BMG0	A0A6B0BMG0	unreviewed	A0A6B0BMG0_STAAU	DNA 3'-5' helicase (EC 5.6.2.4)	GO793_18125 GO941_09475	Staphylococcus aureus	660
W8TVN3	W8TVN3	unreviewed	W8TVN3_STAAU	DNA mismatch repair protein MutT (Hydrolase, NUDIX family) (NUDIX hydrolase) (MutT/nudix family protein) (NUDIX domain-containing protein) (NUDIX hydrolase domain-containing protein) (Putative cytosolic protein)	A6762_08305 C7M54_09550 CRI62_08245 DD547_01751 E1948_03865 E1948_08570 EP54_09195 EQ90_02475 ERS179182_00207 FAF17_04025 G6W63_07885 G6X24_10865 G6Y24_12160 GO736_02305 GO782_11885 GO793_09215 GO814_13270 GO829_02755 GO941_10845 GO942_04795 GQX37_11900 GZ067_01685 HMPREF3211_00283 M1K003_2442 NCTC13131_06164 NCTC7972_00257 SAHC1335_02709 SAJPND4_01624 SAMEA103891221_02228 SAMEA103891415_01685 SA…	Staphylococcus aureus	202
A0A6B0CYQ1	A0A6B0CYQ1	unreviewed	A0A6B0CYQ1_STAAU	DNA polymerase I (EC 2.7.7.7)	polA GO941_10720	Staphylococcus aureus	876		polA
A0A2Y1TV13	A0A2Y1TV13	unreviewed	A0A2Y1TV13_STAAU	DNA starvation/stationary phase protection protein (DNA-protecting protein, ferritin) (General stress protein) (Non-specific DNA-binding protein Dps (EC 1.16.3.1))	dps A6762_10850 BN1321_350002 CRI62_11565 CV021_10315 E1948_08660 E1948_11285 ERS179182_02290 GO782_13630 GO793_02845 GO941_13770 NCTC5664_01811 NCTC6133_02903 NCTC7972_02580 QU38_06160 SAMEA1466929_02272 SAMEA1469847_01916 SAMEA4008671_02327 SAMEA70245418_02330 TN60_12810 UF67_1679	Staphylococcus aureus	147		dps
A0A6B0CBS1	A0A6B0CBS1	unreviewed	A0A6B0CBS1_STAAU	DNA topoisomerase (EC 5.6.2.1) (Omega-protein) (Relaxing enzyme) (Swivelase) (Untwisting enzyme)	topA GO941_09075	Staphylococcus aureus	673	chromosome [GO:0005694]	topA
A0A0U1MMG5	A0A0U1MMG5	unreviewed	A0A0U1MMG5_STAAU	DNA-binding protein (Non-specific DNA-binding protein HBsu signal recognition particle-like (SRP) component)	hbs BN1321_260112 GO793_00520 GO941_04630 TN60_02500	Staphylococcus aureus	90		hbs
A0A0D1GTM7	A0A0D1GTM7	unreviewed	A0A0D1GTM7_STAAU	DNA-directed RNA polymerase subunit alpha (RNAP subunit alpha) (EC 2.7.7.6) (RNA polymerase subunit alpha) (Transcriptase subunit alpha)	rpoA rpoA_1 A6762_11350 BN1321_380057 C7M54_12820 CRI62_03730 CV021_18045 DD547_02261 E1948_03145 E1948_11750 EAS58_00260 EP54_02205 EQ90_01160 ERS179182_00665 FAF17_03735 G0V65_08085 G6W63_05990 G6X24_00090 G6Y24_08770 GO736_07910 GO782_14755 GO793_04180 GO814_07280 GO829_00660 GO941_10780 GO942_01020 GZ067_12215 GZ156_01300 HMPREF3211_01549 M1K003_0767 NCTC13131_01567 NCTC5664_01690 NCTC6133_03…	Staphylococcus aureus	314	cytoplasm [GO:0005737]; DNA-directed RNA polymerase complex [GO:0000428]	rpoA
W8UT31	W8UT31	unreviewed	W8UT31_STAAU	DNA-directed RNA polymerase subunit beta (RNAP subunit beta) (EC 2.7.7.6) (RNA polymerase subunit beta) (Transcriptase subunit beta)	rpoB rpoB_1 A6762_02555 C7M54_03700 CRI62_05860 CV021_09430 DD547_00513 E1948_00140 E1948_02750 EAS58_12170 EP54_12950 EQ90_07120 ERS179182_01927 G6W63_01215 G6X24_14660 G6Y24_14985 GO736_12395 GO782_08070 GO793_09905 GO814_00305 GO829_07055 GO941_07960 GO942_12765 GZ067_07080 GZ156_05765 HMPREF3211_01388 M1K003_2003 NCTC13131_01042 NCTC7972_01392 SA0759_00446 SA950122_00438 SAMEA103891415_00898 …	Staphylococcus aureus	1183	DNA-directed RNA polymerase complex [GO:0000428]	rpoB
A0A5F0HNZ2	A0A5F0HNZ2	unreviewed	A0A5F0HNZ2_STAAU	DNA-directed RNA polymerase subunit beta' (RNAP subunit beta') (EC 2.7.7.6) (RNA polymerase subunit beta') (Transcriptase subunit beta')	rpoC GO941_07965	Staphylococcus aureus	1198	DNA-directed RNA polymerase complex [GO:0000428]	rpoC
W8U6D8	W8U6D8	unreviewed	W8U6D8_STAAU	DNase, TatD family (Hydrolase TatD) (Hydrolase, TatD family) (Metal-dependent DNase (EC 3.1.21.-)) (Mg-dependent DNase) (Putative deoxyribonuclease YcfH) (TatD DNase family protein) (TatD family deoxyribonuclease) (TatD family hydrolase) (YchF/TatD family DNA exonuclease)	yabD tatP ycfH ycfH_1 A6762_02230 BN1321_120011 C7M54_03335 CRI62_12630 DD547_00453 E1948_02410 E1948_12010 EAS58_13630 EP54_03105 EQ90_10980 ERS179182_02164 FAF17_05305 G0V65_09545 G6W63_09180 G6X24_07020 G6Y24_10675 GO736_08655 GO793_04785 GO814_00750 GO829_05640 GO941_09955 GO942_14305 GQX37_08895 GZ067_07435 GZ156_11260 HMPREF3211_00370 M1K003_2676 NCTC10702_00886 NCTC13131_01111 NCTC5664_001…	Staphylococcus aureus	257		yabD
A0A391FC21	A0A391FC21	unreviewed	A0A391FC21_STAAU	DUF1307 domain-containing protein (Lipoprotein)	yehR EAS58_01580 G6X24_01305 G6Y24_11690 GO829_02345 GO941_04125 M1K003_1002 SAMEA70153168_01445	Staphylococcus aureus	151		yehR
A0A6B0CZW2	A0A6B0CZW2	unreviewed	A0A6B0CZW2_STAAU	DUF1542 domain-containing protein	GO941_05260	Staphylococcus aureus	1584
A0A6B0CYR4	A0A6B0CYR4	unreviewed	A0A6B0CYR4_STAAU	DUF1542 domain-containing protein	GO941_13625	Staphylococcus aureus	1908
A0A389QEW1	A0A389QEW1	unreviewed	A0A389QEW1_STAAU	DUF1672 domain-containing protein (DUF1672 family protein) (Lipoprotein)	G6X24_02550 GO793_16255 GO829_11070 GO941_15460 M1K003_0332 SAMEA70153168_00375	Staphylococcus aureus	301
A0A2U0IL67	A0A2U0IL67	unreviewed	A0A2U0IL67_STAAU	DUF1672 domain-containing protein (DUF1672 family protein) (Lipoprotein)	G6X24_03970 G6Y24_15225 GO793_02990 GO829_11085 GO941_15475 SAMEA70153168_00378	Staphylococcus aureus	318
A0A6B0CZJ0	A0A6B0CZJ0	unreviewed	A0A6B0CZJ0_STAAU	DUF1672 family protein	GO941_15450	Staphylococcus aureus	277
A0A0U1MMK4	A0A0U1MMK4	unreviewed	A0A0U1MMK4_STAAU	DUF1672 family protein (Lipoprotein)	BN1321_260124 GO793_02465 GO941_05960 TN60_02420	Staphylococcus aureus	304
A0A6B0D0J1	A0A6B0D0J1	unreviewed	A0A6B0D0J1_STAAU	DUF1672 family protein	GO941_15465	Staphylococcus aureus	298
A0A0D3QB11	A0A0D3QB11	unreviewed	A0A0D3QB11_STAAU	DUF2188 domain-containing protein (Uncharacterized protein conserved in bacteria)	BN1321_420010 C7M54_14370 DD547_02539 EP54_00690 EQ90_03290 FAF17_05835 GO736_00615 GO782_07465 GO793_01865 GO814_08760 GO941_02225 GO942_11060 GQX37_12825 NCTC10702_03900 NCTC13131_00009 SAHC1335_05434 SAMEA103891221_02782 SAMEA103891415_01222 SAMEA2076235_00989 SAMEA2078260_01115 SAMEA2078588_01183 SAMEA2078837_00987 SAMEA2080344_00629 SAMEA2081063_00951 SAMEA4008575_00778 SAMEA70146418_00227 T…	Staphylococcus aureus	138
A0A6B0BDN9	A0A6B0BDN9	unreviewed	A0A6B0BDN9_STAAU	DUF2479 domain-containing protein	GO793_11130 GO941_01040	Staphylococcus aureus	412
A0A6B0BTV2	A0A6B0BTV2	unreviewed	A0A6B0BTV2_STAAU	DUF2479 domain-containing protein	GO793_11155 GO941_01065	Staphylococcus aureus	607
W8TTW0	W8TTW0	unreviewed	W8TTW0_STAAU	DUF3139 domain-containing protein (Exported protein)	BN1321_400034 C7M54_13685 CV021_12210 DD547_02418 EAS58_01130 EP54_04245 EQ90_00140 FAF17_13240 G0V65_09105 G6W63_00990 G6X24_00905 G6Y24_09385 GO736_11665 GO782_10670 GO793_07340 GO814_08105 GO829_01945 GO941_13660 GO942_08570 GQX37_12070 GZ067_11395 GZ156_00480 HMPREF3211_00028 M1K003_0926 NCTC10702_03731 NCTC13131_01728 NCTC5664_01468 NCTC6133_03202 QU38_07670 SA0759_03352 SA950122_03224 SAHC1…	Staphylococcus aureus	121	membrane [GO:0016020]
A0A0U1MRN0	A0A0U1MRN0	unreviewed	A0A0U1MRN0_STAAU	DUF393 domain-containing protein	BN1321_350003 GO793_02840 GO941_13775 TN60_12805	Staphylococcus aureus	137
A0A0U1MNR2	A0A0U1MNR2	unreviewed	A0A0U1MNR2_STAAU	DUF4352 domain-containing protein (Telomeric repeat-binding factor 2)	BN1321_270024 GO793_07435 GO941_04325 TN60_09310	Staphylococcus aureus	331	membrane [GO:0016020]
A0A389VAX3	A0A389VAX3	unreviewed	A0A389VAX3_STAAU	DUF4352 domain-containing protein (Telomeric repeat-binding factor 2)	G6X24_12780 G6Y24_12775 GO793_02535 GO829_03375 GO941_07765 M1K003_2120 SAMEA70153168_00070	Staphylococcus aureus	331	membrane [GO:0016020]
A0A0D1GNJ9	A0A0D1GNJ9	unreviewed	A0A0D1GNJ9_STAAU	DUF47 domain-containing protein (DUF47 family protein) (Phosphate transport regulator) (Phosphate uptake regulator) (Pit accessory protein)	ykaA A6762_03195 BN1321_150103 C7M54_04405 CRI62_13405 CV021_07255 DD547_00638 E1948_00740 E1948_03370 EAS58_06015 EP54_04000 EQ90_11615 ERS179182_00370 FAF17_06880 G0V65_06145 G6W63_12685 G6X24_08745 G6Y24_01780 GO736_05660 GO782_15565 GO793_13630 GO814_03840 GO829_10865 GO941_13490 GO942_08830 GQX37_15460 GZ067_06440 GZ156_09265 HMPREF3211_00636 M1K003_1083 NCTC13131_00913 NCTC5664_03108 NCTC61…	Staphylococcus aureus	205		ykaA
A0A0U1MSE9	A0A0U1MSE9	unreviewed	A0A0U1MSE9_STAAU	DUF4889 domain-containing protein (Exported protein)	BN1321_400032 GO793_16745 GO941_03000 SAMEA4008671_00178 TN60_04535	Staphylococcus aureus	118	membrane [GO:0016020]
W8U8D2	W8U8D2	unreviewed	W8U8D2_STAAU	DUF4889 domain-containing protein (Exported protein)	C7M54_13675 DD547_02416 EP54_04255 EQ90_00130 FAF17_13230 G6W63_00980 G6X24_00895 G6Y24_10890 GO736_11655 GO793_15035 GO814_08095 GO829_01935 GO941_04755 GO942_08580 GQX37_12060 GZ156_00490 HMPREF3211_00566 M1K003_0924 NCTC10702_03729 NCTC13131_01726 SA0759_03351 SA950122_03223 SAHC1335_00366 SAJPND4_02373 SAMEA103891221_02017 SAMEA103891415_01348 SAMEA2076235_01725 SAMEA2078260_00200 SAMEA207858…	Staphylococcus aureus	118	membrane [GO:0016020]
A0A6B0D620	A0A6B0D620	unreviewed	A0A6B0D620_STAAU	DUF5067 domain-containing protein	GO941_18035	Staphylococcus aureus	237
W8UWZ6	W8UWZ6	unreviewed	W8UWZ6_STAAU	DUF948 domain-containing protein (General stress protein) (Pyridoxamine 5'-phosphate oxidase) (Single-pass membrane protein)	ytxG A6762_08660 BN1321_260371 C7M54_09915 CRI62_08600 CV021_05345 DD547_01812 E1948_04200 E1948_08920 EAS58_10385 EP54_10295 EQ90_06505 ERS179182_02315 FAF17_04185 G0V65_08865 G6W63_13000 G6X24_10530 G6Y24_12495 GO736_07135 GO782_10335 GO793_13130 GO814_13765 GO829_03095 GO941_05765 GO942_04455 GQX37_12515 GZ067_01345 GZ156_08845 HMPREF3211_02300 M1K003_2178 NCTC13131_06099 NCTC6133_02332 NCTC78…	Staphylococcus aureus	163	plasma membrane [GO:0005886]	ytxG
A0A0D1FPD0	A0A0D1FPD0	unreviewed	A0A0D1FPD0_STAAU	Elongation factor G (EF-G)	fusA fus fusA_1 A6762_02580 BN1321_130032 C7M54_03725 CV021_09405 DD547_00518 E1948_00165 E1948_02775 EAS58_12145 EP54_12975 EQ90_07145 ERS179182_01932 G0V65_10080 G6W63_01190 G6X24_14635 G6Y24_14960 GO736_12420 GO782_08045 GO793_06930 GO814_00280 GO829_07030 GO941_07985 GO942_12740 GQX37_06495 GZ067_07055 GZ156_05790 M1K003_2008 NCTC13131_01037 NCTC5664_00096 NCTC6133_00648 NCTC7878_01165 NCTC79…	Staphylococcus aureus	693	cytoplasm [GO:0005737]	fusA
W8U5N1	W8U5N1	unreviewed	W8U5N1_STAAU	Elongation factor P (EF-P)	efp efp_1 A6762_07585 BN1321_260166 C7M54_08780 CRI62_07520 CV021_16705 DD547_01616 E1948_07830 E1948_09845 EAS58_05175 EP54_01240 EQ90_12570 ERS179182_00067 FAF17_13550 G0V65_00705 G6W63_07175 G6X24_04615 G6Y24_00815 GO736_03020 GO782_10755 GO793_15470 GO814_12555 GO829_14785 GO941_09685 GO942_05510 GQX37_14135 GZ067_02400 GZ156_06810 HMPREF3211_01680 M1K003_1282 NCTC13131_01960 NCTC6133_02039 N…	Staphylococcus aureus	185	cytoplasm [GO:0005737]	efp
X5E1R0	X5E1R0	unreviewed	X5E1R0_STAAU	Elongation factor Ts (EF-Ts)	tsf tsf_1 A6762_06145 BN1321_240105 C7M54_07265 CRI62_00180 CV021_03060 DD547_01279 E1948_05580 E1948_06145 EAS58_03630 EP54_08705 EQ90_07955 ERS179182_01030 FAF17_12275 G0V65_02430 G6W63_11755 GO736_09725 GO814_06160 GO941_14845 GO942_07450 GQX37_06805 GZ067_03840 GZ156_08245 HMPREF3211_01301 NCTC13131_00385 NCTC5664_02242 NCTC6133_01534 NCTC7972_00691 QU38_12645 SA950122_00989 SAHC1335_02191 SA…	Staphylococcus aureus	293	cytoplasm [GO:0005737]	tsf
A0A6B0CJV0	A0A6B0CJV0	unreviewed	A0A6B0CJV0_STAAU	Elongation factor Tu (EF-Tu)	tuf GO782_01050 GO941_17575	Staphylococcus aureus	398	cytoplasm [GO:0005737]	tuf
A0A0U1MF82	A0A0U1MF82	unreviewed	A0A0U1MF82_STAAU	Elongation factor Tu (EF-Tu)	tufA tuf BN1321_130033 GO793_06935 GO941_07990 SAMEA4008671_01019 TN60_08515	Staphylococcus aureus	394	cytoplasm [GO:0005737]	tufA
A0A4P7P3E8	A0A4P7P3E8	unreviewed	A0A4P7P3E8_STAAU	Endoribonuclease L-PSP (EC 3.5.4.-) (RidA family protein)	yabJ G0V65_09575 G6X24_06990 G6Y24_10645 GO793_04755 GO829_05610 GO941_09925 M1K003_2670 NCTC7972_01452 SAMEA1531697_02515 SAMEA70153168_02553	Staphylococcus aureus	126		yabJ
W8USI1	W8USI1	unreviewed	W8USI1_STAAU	Enolase (EC 4.2.1.11) (2-phospho-D-glycerate hydro-lyase) (2-phosphoglycerate dehydratase)	eno eno_1 A6762_03815 BN1321_180023 C7M54_05030 CRI62_09715 DD547_00751 E1948_01330 E1948_03990 EAS58_06645 EP54_12610 EQ90_03890 ERS179182_02503 FAF17_09820 G0V65_09740 G6W63_01820 G6X24_08155 G6Y24_04495 GO736_05070 GO782_16160 GO793_05550 GO814_03250 GO829_01120 GO941_09890 GO942_03070 GQX37_00525 GZ067_05845 GZ156_13405 M1K003_1197 NCTC13131_00799 NCTC5664_02921 NCTC7878_03450 NCTC7972_01122 …	Staphylococcus aureus	434	cell surface [GO:0009986]; extracellular region [GO:0005576]; phosphopyruvate hydratase complex [GO:0000015]	eno
A0A0D1K0V0	A0A0D1K0V0	unreviewed	A0A0D1K0V0_STAAU	ESAT-6-like protein	esxA A6762_01295 BN1321_80004 C7M54_01575 CRI62_02765 CV021_01145 DD547_00269 EAS58_08950 EP54_07495 EQ90_08990 FAF17_03690 G0V65_02815 G6W63_10455 G6X24_03010 G6Y24_09310 GO736_13800 GO782_04815 GO793_18460 GO814_11035 GO829_13200 GO941_14580 GO942_09735 GQX37_11330 GZ067_08500 GZ156_02260 M1K003_0470 NCTC10702_00505 NCTC13131_05732 NCTC5664_00571 NCTC6133_00305 NCTC7972_01659 QU38_14375 SA0759_…	Staphylococcus aureus	97		esxA
A0A0U1MGQ8	A0A0U1MGQ8	unreviewed	A0A0U1MGQ8_STAAU	Exported protein	BN1321_150054 GO793_12585 GO941_18090 SAMEA4008671_00953 TN60_00030	Staphylococcus aureus	168
A0A2U0ITG0	A0A2U0ITG0	unreviewed	A0A2U0ITG0_STAAU	Exported protein	G6X24_02280 G6Y24_14580 GO793_13195 GO829_04590 GO941_03970 SAMEA70153168_01051	Staphylococcus aureus	152
A0A3A2ILB4	A0A3A2ILB4	unreviewed	A0A3A2ILB4_STAAU	Extracellular ECM and plasma binding protein Emp (Extracellular matrix protein-binding adhesin Emp) (Secretory extracellular matrix and plasma binding protein)	emp ssp G6X24_08080 G6Y24_04570 GO793_15490 GO829_01195 GO941_12150 M1K003_2590 SAMEA70153168_02095	Staphylococcus aureus	340		emp
A0A6B0BBI3	A0A6B0BBI3	unreviewed	A0A6B0BBI3_STAAU	FDX-ACB domain-containing protein	GO793_05625 GO941_07140	Staphylococcus aureus	60
A0A0U1MPV9	A0A0U1MPV9	unreviewed	A0A0U1MPV9_STAAU	Ferritin (EC 1.16.3.2)	ftnA BN1321_310034 GO793_07755 GO941_04855 SAMEA4008671_02425 TN60_05105	Staphylococcus aureus	166	cytoplasm [GO:0005737]	ftnA
A0A2U0IES5	A0A2U0IES5	unreviewed	A0A2U0IES5_STAAU	Fibrinogen-binding protein	efb fib_1 EAS58_03100 G6W63_13495 G6X24_11745 G6Y24_05565 GO793_07925 GO829_11380 GO941_06905 GZ067_04345 SAMEA70153168_01489	Staphylococcus aureus	165	extracellular space [GO:0005615]	efb
A0A0D1I2A8	A0A0D1I2A8	unreviewed	A0A0D1I2A8_STAAU	Flotillin-like protein FloA	floA yqfA A6762_07810 BN1321_260211 C7M54_09005 CRI62_07745 CV021_16480 DD547_01659 E1948_08055 E1948_09620 EP54_01015 EQ90_01980 ERS179182_00110 FAF17_08810 G0V65_00480 G6W63_07400 GO736_02795 GO782_10980 GO814_12780 GO941_07250 GO942_05285 GQX37_10610 GZ067_02175 GZ156_06585 HMPREF3211_01724 NCTC10702_02493 NCTC13131_01917 NCTC7972_00354 QU38_09065 SA0759_01321 SA950122_01294 SAHC1335_02596 SAM…	Staphylococcus aureus	329	membrane raft [GO:0045121]; plasma membrane [GO:0005886]	floA
W8TV96	W8TV96	unreviewed	W8TV96_STAAU	Foldase protein PrsA (EC 5.2.1.8)	prsA C7M54_10545 DD547_01920 EAS58_14065 EP54_11235 EQ90_10475 FAF17_12725 G6W63_06690 G6X24_13035 G6Y24_13030 GO736_07475 GO814_01980 GO829_03630 GO941_02545 GO942_03845 GZ067_00800 GZ156_12585 HMPREF3211_00484 M1K003_2706 NCTC10702_02884 NCTC13131_05985 SA950122_01521 SAMEA103891221_02597 SAMEA103891415_02738 SAMEA2076235_02644 SAMEA2078260_02630 SAMEA2078588_02594 SAMEA2078837_02618 SAMEA20803…	Staphylococcus aureus	320	plasma membrane [GO:0005886]	prsA
W8TSM8	W8TSM8	unreviewed	W8TSM8_STAAU	Formate acetyltransferase (EC 2.3.1.54) (Pyruvate formate-lyase)	pflB A6762_00965 BN1321_60032 C7M54_01245 CRI62_02435 CV021_03560 DD547_00211 E1948_01130 E1948_04685 EAS58_08615 EP54_06210 EQ90_12030 ERS179182_00541 FAF17_02760 G0V65_01685 G6W63_10140 G6X24_03310 G6Y24_08370 GO736_10790 GO782_14965 GO793_08625 GO814_11350 GO829_12900 GO941_03095 GO942_10050 GQX37_02635 GZ067_08815 GZ156_01960 NCTC13131_05675 NCTC6133_00231 NCTC7972_01731 QU38_14700 SAHC1335_0…	Staphylococcus aureus	749	cytoplasm [GO:0005737]	pflB
A0A3A5LUT5	A0A3A5LUT5	unreviewed	A0A3A5LUT5_STAAU	Formate--tetrahydrofolate ligase (EC 6.3.4.3) (Formyltetrahydrofolate synthetase) (FHS) (FTHFS)	fhs G6X24_10575 G6Y24_12450 GO829_03050 GO941_07170 M1K003_2185 SAMEA70153168_00136	Staphylococcus aureus	555		fhs
A0A6B0B6W8	A0A6B0B6W8	unreviewed	A0A6B0B6W8_STAAU	Formimidoylglutamase (EC 3.5.3.8)	GO941_00575 GO941_03170	Staphylococcus aureus	109
A0A3A3AKM2	A0A3A3AKM2	unreviewed	A0A3A3AKM2_STAAU	Fructose-1,6-bisphosphatase class 3 (FBPase class 3) (EC 3.1.3.11) (D-fructose-1,6-bisphosphate 1-phosphohydrolase class 3)	fbp G6X24_01600 GO793_08640 GO829_03910 GO941_07570 M1K003_1963 SAMEA70153168_01178	Staphylococcus aureus	654		fbp
A0A6B0CHL8	A0A6B0CHL8	unreviewed	A0A6B0CHL8_STAAU	Fructose-bisphosphate aldolase (EC 4.1.2.13)	GO793_01845 GO941_02165	Staphylococcus aureus	100
A0A6B0D414	A0A6B0D414	unreviewed	A0A6B0D414_STAAU	General stress protein 17M-like domain-containing protein	GO793_11600 GO941_07005 TN60_07130	Staphylococcus aureus	135
A0A6B0CZ66	A0A6B0CZ66	unreviewed	A0A6B0CZ66_STAAU	Gfo/Idh/MocA family oxidoreductase	GO941_14505	Staphylococcus aureus	155
W8U4V4	W8U4V4	unreviewed	W8U4V4_STAAU	Glucosamine-6-phosphate deaminase (Glucosamine-6-phosphate isomerase)	A6762_09230 BN1321_290027 C7M54_10630 CRI62_12890 DD547_01933 E1948_09615 E1948_12485 EP54_11160 EQ90_10400 ERS179182_02375 FAF17_00610 G6X24_13105 G6Y24_13100 GO736_07405 GO793_03905 GO814_02050 GO829_03700 GO941_17130 GO942_03915 GQX37_06190 GZ067_00730 GZ156_13250 M1K003_2693 NCTC10702_02908 NCTC13131_05970 SA0759_03085 SA950122_02998 SAHC1335_02913 SAMEA103891221_02584 SAMEA1466929_02475 SAME…	Staphylococcus aureus	199
A0A0D1FJV3	A0A0D1FJV3	unreviewed	A0A0D1FJV3_STAAU	Glucose-6-phosphate 1-dehydrogenase (G6PD) (EC 1.1.1.49)	zwf zwf_1 A6762_07465 C7M54_08660 CV021_08045 DD547_01593 E1948_07710 E1948_09965 EAS58_05045 EP54_01360 EQ90_12690 ERS179182_00044 FAF17_07715 G0V65_12720 G6X24_04740 G6Y24_00690 GO736_03140 GO782_15025 GO814_12435 GO829_14660 GO941_08255 GO942_05630 GQX37_14255 GZ156_06930 HMPREF3211_01658 M1K003_1257 NCTC13131_01983 NCTC7972_00425 QU38_09410 SA0759_01265 SA950122_01237 SAHC1335_02527 SAJPND4_0…	Staphylococcus aureus	494		zwf
X5E018	X5E018	unreviewed	X5E018_STAAU	Glucose-6-phosphate isomerase (GPI) (EC 5.3.1.9) (Phosphoglucose isomerase) (PGI) (Phosphohexose isomerase) (PHI)	pgi BN1321_190084 CV021_07355 EP54_13280 EQ90_04460 G0V65_05775 GO736_04590 GO814_04830 GO941_08920 GO942_02495 GZ156_12160 HMPREF3211_01949 NCTC6133_01125 NCTC7972_01009 SA0759_00730 SA950122_00739 SAMEA103891221_01127 SAMEA103891415_00536 SAMEA1531697_01074 SAMEA4008671_00698 SAMEA4553026_00998 TN60_11620	Staphylococcus aureus	443	cytoplasm [GO:0005737]	pgi
W8TMZ7	W8TMZ7	unreviewed	W8TMZ7_STAAU	Glutamate dehydrogenase	gudB gluD A6762_04585 BN1321_190080 C7M54_05655 CRI62_12065 CV021_07380 DD547_00900 E1948_01880 E1948_04545 EAS58_07090 ERS179182_00843 FAF17_05555 G0V65_05755 G6W63_02275 G6X24_14100 G6Y24_10320 GO782_01355 GO793_03555 GO829_00235 GO941_15390 GQX37_13695 GZ067_05390 GZ156_12140 M1K003_2385 NCTC13131_00687 NCTC5664_02730 NCTC7878_00645 NCTC7972_01013 QU38_11405 SA0759_00726 SA950122_00735 SAHC133…	Staphylococcus aureus	414		gudB
A0A6B0CTA8	A0A6B0CTA8	unreviewed	A0A6B0CTA8_STAAU	Glutamate--tRNA ligase (EC 6.1.1.17) (Glutamyl-tRNA synthetase) (GluRS)	gltX GO941_11880	Staphylococcus aureus	484	cytoplasm [GO:0005737]	gltX
W8TVI2	W8TVI2	unreviewed	W8TVI2_STAAU	Glutamyl aminopeptidase (EC 3.4.11.7) (Glutamyl aminopeptidase; Deblocking aminopeptidase) (M20/M25/M40 family metallo-hydrolase) (M42 family glutamyl aminopeptidase) (M42 family metallopeptidase) (M42 family peptidase) (Peptidase M28) (Putative aminopeptidase) (Putative glutamyl aminopeptidase)	pepA1 pepA_1 pepA_2 pepA_3 C7M54_09945 DD547_01818 E1948_04230 E1948_08950 EAS58_10415 EP54_10325 EQ90_06535 ERS179182_02321 FAF17_05655 G6X24_10500 G6Y24_12525 GO736_07105 GO814_13795 GO829_03125 GO941_16090 GO942_04425 GQX37_12545 HMPREF3211_02306 M1K003_2172 NCTC10702_02743 NCTC13131_06093 SAHC1335_02784 SAMEA103891221_02157 SAMEA103891415_01614 SAMEA1466929_00449 SAMEA1469847_00035 SAMEA20762…	Staphylococcus aureus	358		pepA1
A0A6B0CEU0	A0A6B0CEU0	unreviewed	A0A6B0CEU0_STAAU	Glyceraldehyde-3-phosphate dehydrogenase (EC 1.2.1.-)	gap GO736_13740 GO782_01035 GO941_16045	Staphylococcus aureus	335		gap
B0FYY0	B0FYY0	unreviewed	B0FYY0_STAAU	Glyceraldehyde-3-phosphate dehydrogenase (EC 1.2.1.-)	gapC gap gapA gapA1 A6762_03795 BN1321_180019 C7M54_05010 CRI62_09735 CV021_05815 DD547_00747 E1948_01310 E1948_03970 EAS58_06625 EP54_12630 EQ90_03870 ERS179182_02499 FAF17_09840 G0V65_09760 G6W63_01800 G6X24_08175 G6Y24_04475 GO736_05090 GO782_16140 GO793_11765 GO814_03270 GO829_01100 GO941_09910 GO942_03090 GQX37_00505 GZ067_05865 GZ156_13425 HMPREF3211_00513 M1K003_1193 NCTC10702_01306 NCTC13…	Staphylococcus aureus	336		gapC
A0A6B0CI42	A0A6B0CI42	unreviewed	A0A6B0CI42_STAAU	Glycerol-3-phosphate dehydrogenase	GO941_03055	Staphylococcus aureus	137	glycerol-3-phosphate dehydrogenase complex [GO:0009331]
A0A6B0CLJ7	A0A6B0CLJ7	unreviewed	A0A6B0CLJ7_STAAU	Glycerol-3-phosphate dehydrogenase (EC 1.1.5.3)	GO941_12095	Staphylococcus aureus	357	glycerol-3-phosphate dehydrogenase complex [GO:0009331]
A0A6B0CRT7	A0A6B0CRT7	unreviewed	A0A6B0CRT7_STAAU	Glycerophosphodiester phosphodiesterase	GO793_17550 GO941_08905	Staphylococcus aureus	271
A0A6B0CPB9	A0A6B0CPB9	unreviewed	A0A6B0CPB9_STAAU	Glycosyl transferase family 1	GO941_16845	Staphylococcus aureus	328
A0A6B0CL92	A0A6B0CL92	unreviewed	A0A6B0CL92_STAAU	GMP synthase C-terminal domain-containing protein	GO941_08650 GO941_16570	Staphylococcus aureus	46
A0A6B0BD32	A0A6B0BD32	unreviewed	A0A6B0BD32_STAAU	GTP cyclohydrolase 1 type 2 homolog	GO793_13845 GO941_15385	Staphylococcus aureus	156
A0A6B0CZR3	A0A6B0CZR3	unreviewed	A0A6B0CZR3_STAAU	HAD hydrolase family protein	GO941_04850	Staphylococcus aureus	185
A0A6B0D5S0	A0A6B0D5S0	unreviewed	A0A6B0D5S0_STAAU	HAD hydrolase family protein	GO941_15560	Staphylococcus aureus	92
A0A0D1IQ37	A0A0D1IQ37	unreviewed	A0A0D1IQ37_STAAU	HPr kinase/phosphorylase (HPrK/P) (EC 2.7.11.-) (EC 2.7.4.-) (HPr(Ser) kinase/phosphorylase)	hprK C7M54_04940 CRI62_09815 CV021_09175 DD547_00734 E1948_01245 E1948_03890 EAS58_06550 EP54_02810 EQ90_03800 ERS179182_00274 FAF17_02440 G0V65_09825 G6W63_01740 G6X24_08235 G6Y24_04410 GO736_05150 GO782_16070 GO814_03330 GO829_01040 GO941_10895 GO942_03155 GQX37_05360 GZ067_05925 GZ156_03990 HMPREF3211_01105 M1K003_1180 NCTC10702_01291 NCTC13131_00817 NCTC5664_02949 NCTC6133_00912 NCTC7972_0114…	Staphylococcus aureus	310		hprK
A0A0D1IUP6	A0A0D1IUP6	unreviewed	A0A0D1IUP6_STAAU	HTH-type transcriptional regulator MgrA	mgrA mgrA_1 mgrA_2 A6762_03315 BN1321_170017 C7M54_04530 CRI62_10235 CV021_10530 DD547_00661 E1948_00860 E1948_03495 EAS58_06135 EP54_04125 EQ90_03395 ERS179182_00347 FAF17_12550 G0V65_09040 G6W63_12565 G6X24_08625 G6Y24_01900 GO736_05540 GO782_15685 GO793_14400 GO814_03720 GO829_10745 GO941_00545 GO942_03545 GQX37_12635 GZ067_06315 GZ156_03600 HMPREF3211_00613 M1K003_1106 NCTC10702_01158 NCTC131…	Staphylococcus aureus	147		mgrA
A0A6B0CJK3	A0A6B0CJK3	unreviewed	A0A6B0CJK3_STAAU	Hyaluronate lyase	GO793_07495 GO941_08335 TN60_09255	Staphylococcus aureus	808	extracellular region [GO:0005576]
W8U7Q2	W8U7Q2	unreviewed	W8U7Q2_STAAU	Immunodominant antigen B (Immunodominant staphylococcal antigen IsaB)	isaB isaB_2 DD547_02669 EAS58_02570 EP54_05150 EQ90_06220 G6W63_04475 G6X24_02275 G6Y24_14585 GO736_01345 GO793_13200 GO814_09490 GO829_04585 GO941_03975 GO942_11790 GZ067_10060 GZ156_02740 HMPREF3211_00927 M1K003_1521 NCTC10702_04085 NCTC5664_01091 QU38_15890 SA0759_02197 SA950122_02148 SAJPND4_02649 SAMEA103891221_00130 SAMEA103891415_01091 SAMEA4553026_01869 SAMEA70153168_01052	Staphylococcus aureus	175		isaB
A0A0U1MJU9	A0A0U1MJU9	unreviewed	A0A0U1MJU9_STAAU	Insulinase family protein (Peptidase M16 inactive domain protein) (Zinc protease)	BN1321_240126 GO793_10155 GO941_10110 SAMEA4008671_01323 TN60_06210	Staphylococcus aureus	421
A0A068DV34	A0A068DV34	unreviewed	A0A068DV34_STAAU	Iron ABC transporter substrate-binding protein (Putative iron(III) dicitrate transporter binding lipoprotein) (Siderophore staphylobactin ABC transporter, substrate-binding protein SirA) (Staphyloferrin B ABC transporter substrate-binding protein SirA)	yfiY sirA BN1321_40039 C7M54_00730 FAF17_02090 G0V65_08195 GO941_17845 GQX37_04365 NCTC13131_06201 NCTC7878_02133 NCTC7972_01831 SAMEA1531697_00031 SAMEA2076235_00934 SAMEA2078260_00838 SAMEA2078588_00970 SAMEA2078837_00373 SAMEA2080344_01125 SAMEA2081063_01091 SAMEA4008575_01344 SAMEA4008671_01836 SAMEA70146418_01575 TN60_03830	Staphylococcus aureus	330		yfiY
A0A391LUY9	A0A391LUY9	unreviewed	A0A391LUY9_STAAU	Iron-sulfur cluster repair protein ScdA	scdA scdA_1 G6X24_03130 G6Y24_11280 GO829_13080 GO941_05835 M1K003_0508 SAMEA70153168_00751	Staphylococcus aureus	224	cytoplasm [GO:0005737]	scdA
A0A0D6W8U9	A0A0D6W8U9	unreviewed	A0A0D6W8U9_STAAU	Isoleucine--tRNA ligase (EC 6.1.1.5) (Isoleucyl-tRNA synthetase) (IleRS)	ileS ileS_1 DD547_01215 EAS58_03300 EP54_05830 EQ90_05680 FAF17_11400 G6W63_02930 G6X24_09105 G6Y24_13525 GO736_09395 GO814_06490 GO941_07850 GO942_07120 GQX37_07135 GZ067_04160 HMPREF3211_00872 M1K003_0033 NCTC13131_00448 SAMEA103891221_01659 SAMEA103891415_00232 SAMEA2076235_01346 SAMEA2078260_01553 SAMEA2078588_01581 SAMEA2078837_01556 SAMEA2080344_01722 SAMEA2081063_01401 SAMEA4008575_01891 S…	Staphylococcus aureus	917	cytoplasm [GO:0005737]	ileS
A0A6B0BAU5	A0A6B0BAU5	unreviewed	A0A6B0BAU5_STAAU	Ketose-bisphosphate aldolase	GO793_02780 GO793_16260 GO941_00030 GO941_00905	Staphylococcus aureus	212
A0A6B0C7T7	A0A6B0C7T7	unreviewed	A0A6B0C7T7_STAAU	Lactate dehydrogenase (EC 1.1.1.28)	GO941_01930	Staphylococcus aureus	175
A0A0U1MS51	A0A0U1MS51	unreviewed	A0A0U1MS51_STAAU	Lactose phosphotransferase system repressor	BN1321_380150 GO941_13925 SAMEA4008671_00106 TN60_09430	Staphylococcus aureus	230
W8TZX4	W8TZX4	unreviewed	W8TZX4_STAAU	Large ribosomal subunit assembly factor BipA (EC 3.6.5.-) (GTP-binding protein BipA)	typA bipA typA_1 A6762_05360 BN1321_230031 C7M54_06460 CRI62_00980 DD547_01065 E1948_05335 E1948_08215 EP54_07290 EQ90_05220 ERS179182_01496 FAF17_06845 G6W63_13745 GO736_08960 GO814_06925 GO941_11385 GO942_06685 GQX37_03290 GZ067_04595 GZ156_07195 HMPREF3211_00787 M1K003_1590 NCTC13131_00531 NCTC7972_00856 SA0759_02677 SA950122_02626 SAHC1335_01954 SAMEA103891221_02288 SAMEA103891415_00384 SAMEA…	Staphylococcus aureus	615	cytoplasm [GO:0005737]	typA
A0A0D1I1V1	A0A0D1I1V1	unreviewed	A0A0D1I1V1_STAAU	Large ribosomal subunit protein bL12	rplL rplL_1 A6762_02545 BN1321_130025 C7M54_03690 CRI62_05870 CV021_09440 DD547_00511 E1948_00130 E1948_02740 EAS58_12180 EP54_12940 EQ90_07110 ERS179182_01925 FAF17_03355 G6W63_01225 G6X24_14670 G6Y24_14995 GO736_12385 GO782_08080 GO793_16595 GO814_00315 GO829_07065 GO941_18120 GO942_12775 GQX37_06530 GZ067_07090 GZ156_05755 HMPREF3211_01386 M1K003_2001 NCTC13131_01044 NCTC7972_01394 QU38_09715 …	Staphylococcus aureus	122	ribonucleoprotein complex [GO:1990904]; ribosome [GO:0005840]	rplL
A0A0D1GMH3	A0A0D1GMH3	unreviewed	A0A0D1GMH3_STAAU	Large ribosomal subunit protein bL17	rplQ_1 rplQ A6762_11345 BN1321_380056 C7M54_12815 CRI62_03725 CV021_18050 DD547_02260 E1948_03150 E1948_11745 EAS58_00255 EP54_02210 EQ90_01155 ERS179182_00664 FAF17_03730 G0V65_08090 G6W63_05995 G6X24_00085 G6Y24_08765 GO736_07905 GO782_14760 GO793_04185 GO814_07275 GO829_00655 GO941_10785 GO942_01015 GQX37_14910 GZ067_12220 GZ156_01305 HMPREF3211_01548 M1K003_0766 NCTC13131_01566 NCTC5664_01691…	Staphylococcus aureus	122	ribonucleoprotein complex [GO:1990904]; ribosome [GO:0005840]	rplQ_1
A0A0D1I5G9	A0A0D1I5G9	unreviewed	A0A0D1I5G9_STAAU	Large ribosomal subunit protein bL19	rplS rplS_1 A6762_06050 BN1321_240087 C7M54_07175 CRI62_00275 CV021_11330 DD547_01263 E1948_05490 E1948_06055 EAS58_03550 EP54_08610 EQ90_08050 ERS179182_01014 FAF17_11150 G0V65_02520 G6W63_11675 GO736_09635 GO782_06155 GO793_08790 GO814_06250 GO941_12700 GO942_07360 GQX37_06895 GZ067_03920 GZ156_09590 HMPREF3211_01285 NCTC10702_01957 NCTC13131_00401 NCTC5664_02266 NCTC6133_01508 NCTC7878_01877 N…	Staphylococcus aureus	116	ribonucleoprotein complex [GO:1990904]; ribosome [GO:0005840]	rplS
A0A0D1IHK1	A0A0D1IHK1	unreviewed	A0A0D1IHK1_STAAU	Large ribosomal subunit protein bL20	rplT rplT_2 A6762_08315 BN1321_260309 C7M54_09560 CRI62_08255 CV021_05000 DD547_01752 E1948_03870 E1948_08580 EAS58_10025 EP54_09185 EQ90_02485 ERS179182_00208 FAF17_04035 G0V65_05065 G6W63_07890 G6X24_10860 G6Y24_12165 GO736_02300 GO782_11880 GO793_09210 GO814_13275 GO829_02760 GO941_10840 GO942_04790 GQX37_11905 GZ067_01680 GZ156_05510 HMPREF3211_00282 M1K003_2443 NCTC13131_06163 NCTC6133_02217…	Staphylococcus aureus	118	ribonucleoprotein complex [GO:1990904]; ribosome [GO:0005840]	rplT
D7URR3	D7URR3	unreviewed	D7URR3_STAAU	Large ribosomal subunit protein bL21	rplU A6762_08180 BN1321_260285 CRI62_08115 CV021_08845 DD547_01730 E1948_03740 E1948_08440 EAS58_09855 EP54_09325 EQ90_02350 ERS179182_00185 G0V65_00115 G6W63_07760 G6X24_04025 G6Y24_01405 GO736_02430 GO782_12010 GO793_02930 GO793_12510 GO814_13145 GO829_15375 GO941_09800 GO942_04920 GZ067_01815 GZ156_05380 HMPREF3211_01799 M1K003_1398 NCTC10702_02586 NCTC5664_03625 NCTC6133_02189 NCTC7878_03166 …	Staphylococcus aureus	102	cytoplasm [GO:0005737]; ribonucleoprotein complex [GO:1990904]; ribosome [GO:0005840]	rplU
A0A0D1H2J5	A0A0D1H2J5	unreviewed	A0A0D1H2J5_STAAU	Large ribosomal subunit protein bL32	rpmF A6762_05460 BN1321_230049 C7M54_06560 CRI62_00880 CV021_09700 DD547_01082 EAS58_08350 EP54_07190 EQ90_05320 ERS179182_01513 FAF17_08855 G0V65_01390 G6W63_13655 G6X24_13230 G6Y24_05725 GO736_09050 GO782_07865 GO793_02910 GO814_06835 GO829_10465 GO941_05355 GO942_06775 GQX37_03200 GZ067_04505 GZ156_07105 HMPREF3211_00805 M1K003_1573 NCTC10702_01702 NCTC13131_00514 NCTC5664_02457 NCTC6133_01352…	Staphylococcus aureus	57	large ribosomal subunit [GO:0015934]	rpmF
A0A0D1H088	A0A0D1H088	unreviewed	A0A0D1H088_STAAU	Large ribosomal subunit protein bL35	rpmI rpmI_2 A6762_08320 BN1321_260310 C7M54_09565 CRI62_08260 CV021_05005 DD547_01753 E1948_03875 E1948_08585 EAS58_10030 EP54_09180 EQ90_02490 ERS179182_00209 FAF17_04040 G0V65_05070 G6W63_07895 G6X24_10855 G6Y24_12170 GO736_02295 GO782_11875 GO793_09205 GO814_13280 GO829_02765 GO941_10835 GO942_04785 GQX37_11910 GZ067_01675 GZ156_05515 HMPREF3211_00281 M1K003_2444 NCTC13131_06162 NCTC6133_02218…	Staphylococcus aureus	66	ribonucleoprotein complex [GO:1990904]; ribosome [GO:0005840]	rpmI
W8TQ45	W8TQ45	unreviewed	W8TQ45_STAAU	Large ribosomal subunit protein bL9	rplI rplI_1 BN1321_430105 C7M54_00080 CRI62_04665 CV021_04350 DD547_00034 EAS58_03020 EP54_05610 EQ90_05760 FAF17_08960 G0V65_04940 G6W63_04925 G6X24_06285 G6Y24_09720 GO736_01815 GO782_01875 GO793_04405 GO814_09960 GO829_05030 GO941_11215 GO942_12260 GQX37_05030 GZ067_09625 GZ156_07915 HMPREF3211_02110 M1K003_1433 NCTC10702_00160 NCTC13131_00256 NCTC5664_00924 NCTC6133_00020 NCTC7878_02071 NCTC7…	Staphylococcus aureus	148	ribonucleoprotein complex [GO:1990904]; ribosome [GO:0005840]	rplI
A0A0D1HS65	A0A0D1HS65	unreviewed	A0A0D1HS65_STAAU	Large ribosomal subunit protein uL1	rplA rplA_1 A6762_02535 BN1321_130023 C7M54_03675 CRI62_05885 CV021_09455 DD547_00509 E1948_00120 E1948_02725 EAS58_12195 EP54_12930 EQ90_07100 ERS179182_01922 FAF17_03370 G6W63_01235 G6X24_14680 G6Y24_15005 GO736_12370 GO782_08095 GO793_16610 GO814_00330 GO829_07080 GO941_18135 GO942_12790 GQX37_06540 GZ067_07100 GZ156_05745 HMPREF3211_01384 M1K003_1999 NCTC10702_00959 NCTC13131_01047 NCTC5664_0…	Staphylococcus aureus	230	large ribosomal subunit [GO:0015934]	rplA
A0A0D1HYX5	A0A0D1HYX5	unreviewed	A0A0D1HYX5_STAAU	Large ribosomal subunit protein uL14	rplN rplN_1 rplNA A6762_11430 BN1321_380072 C7M54_12900 CRI62_03810 CV021_17965 DD547_02277 E1948_03065 E1948_11830 EAS58_00340 EP54_02125 EQ90_01240 ERS179182_00681 FAF17_03815 G0V65_08005 G6W63_05910 G6X24_00170 G6Y24_08850 GO736_07990 GO782_14675 GO793_01665 GO814_07360 GO829_00740 GO941_09000 GO942_01100 GQX37_14825 GZ067_12135 GZ156_01220 HMPREF3211_01565 M1K003_0783 NCTC13131_01583 NCTC5664…	Staphylococcus aureus	122	large ribosomal subunit [GO:0015934]	rplN
A0A0D1JTQ6	A0A0D1JTQ6	unreviewed	A0A0D1JTQ6_STAAU	Large ribosomal subunit protein uL15	rplO rplO_1 A6762_11385 BN1321_380063 CRI62_03765 CV021_18010 DD547_02268 E1948_03110 E1948_11785 EAS58_00295 EP54_02170 EQ90_01195 ERS179182_00672 FAF17_03770 G6W63_05955 G6X24_00125 G6Y24_08805 GO736_07945 GO782_14720 GO793_01710 GO814_07315 GO829_00695 GO941_09045 GO942_01055 GQX37_14870 GZ067_12180 GZ156_01265 HMPREF3211_01556 M1K003_0774 NCTC13131_01574 NCTC5664_01682 NCTC6133_03021 NCTC7878…	Staphylococcus aureus	146	large ribosomal subunit [GO:0015934]	rplO
A0A0D1GFD2	A0A0D1GFD2	unreviewed	A0A0D1GFD2_STAAU	Large ribosomal subunit protein uL16	rplP rplP_1 A6762_11445 BN1321_380075 C7M54_12915 CRI62_03825 CV021_17950 DD547_02280 E1948_03050 E1948_11845 EAS58_00355 EP54_02110 EQ90_01255 ERS179182_00684 FAF17_03830 G0V65_07990 G6W63_05895 G6X24_00185 G6Y24_08865 GO736_08005 GO782_14660 GO793_01650 GO814_07375 GO829_00755 GO941_08985 GO942_01115 GQX37_14810 GZ067_12120 GZ156_01205 HMPREF3211_01568 M1K003_0786 NCTC10702_03541 NCTC13131_0158…	Staphylococcus aureus	144	ribonucleoprotein complex [GO:1990904]; ribosome [GO:0005840]	rplP
W8TRE0	W8TRE0	unreviewed	W8TRE0_STAAU	Large ribosomal subunit protein uL18	rplR rplR_1 A6762_11400 BN1321_380066 C7M54_12870 CRI62_03780 CV021_17995 DD547_02271 E1948_03095 E1948_11800 EAS58_00310 EP54_02155 EQ90_01210 ERS179182_00675 FAF17_03785 G0V65_08035 G6W63_05940 G6X24_00140 G6Y24_08820 GO736_07960 GO782_14705 GO793_01695 GO814_07330 GO829_00710 GO941_09030 GO942_01070 GQX37_14855 GZ067_12165 GZ156_01250 HMPREF3211_01559 M1K003_0777 NCTC13131_01577 NCTC5664_01678…	Staphylococcus aureus	119	cytoplasm [GO:0005737]; ribonucleoprotein complex [GO:1990904]; ribosome [GO:0005840]	rplR
A0A0D1K1S3	A0A0D1K1S3	unreviewed	A0A0D1K1S3_STAAU	Large ribosomal subunit protein uL2	rplB rplB_1 A6762_11465 BN1321_380079 C7M54_12935 CRI62_03845 CV021_17930 E1948_03030 E1948_11865 EAS58_00375 EP54_02090 EQ90_01275 ERS179182_00688 FAF17_03850 G0V65_07970 G6W63_05875 G6X24_00205 G6Y24_08885 GO736_08025 GO782_14640 GO793_01630 GO814_07395 GO829_00775 GO941_08965 GO942_01135 GQX37_14790 GZ067_12100 GZ156_01185 HMPREF3211_01572 M1K003_0790 NCTC13131_01590 NCTC5664_01665 NCTC6133_03…	Staphylococcus aureus	277	large ribosomal subunit [GO:0015934]	rplB
A0A0D1H5C2	A0A0D1H5C2	unreviewed	A0A0D1H5C2_STAAU	Large ribosomal subunit protein uL22	rplV rplV_1 A6762_11455 BN1321_380077 C7M54_12925 CRI62_03835 CV021_17940 DD547_02282 EAS58_00365 EP54_02100 EQ90_01265 FAF17_03840 G0V65_07980 G6W63_05885 G6X24_00195 G6Y24_08875 GO736_08015 GO782_14650 GO793_01640 GO814_07385 GO829_00765 GO941_08975 GO942_01125 GQX37_14800 GZ067_12110 GZ156_01195 HMPREF3211_01570 M1K003_0788 NCTC10702_03543 NCTC13131_01588 NCTC6133_03035 NCTC7878_01014 NCTC7972…	Staphylococcus aureus	117	large ribosomal subunit [GO:0015934]	rplV
W8TUB4	W8TUB4	unreviewed	W8TUB4_STAAU	Large ribosomal subunit protein uL23	rplW rplW_1 A6762_11470 BN1321_380080 C7M54_12940 CRI62_03850 CV021_17925 DD547_02285 E1948_03025 E1948_11870 EAS58_00380 EP54_02085 EQ90_01280 ERS179182_00689 FAF17_03855 G0V65_07965 G6W63_05870 G6X24_00210 G6Y24_08890 GO736_08030 GO782_14635 GO793_01625 GO814_07400 GO829_00780 GO941_08960 GO942_01140 GQX37_14785 GZ067_12095 GZ156_01180 HMPREF3211_01573 M1K003_0791 NCTC10702_03546 NCTC13131_0159…	Staphylococcus aureus	91	ribonucleoprotein complex [GO:1990904]; ribosome [GO:0005840]	rplW
A0A0D1IHY2	A0A0D1IHY2	unreviewed	A0A0D1IHY2_STAAU	Large ribosomal subunit protein uL29	rpmC rpmC_1 A6762_11440 BN1321_380074 C7M54_12910 CRI62_03820 CV021_17955 DD547_02279 E1948_03055 E1948_11840 EAS58_00350 EP54_02115 EQ90_01250 ERS179182_00683 FAF17_03825 G0V65_07995 G6W63_05900 G6X24_00180 G6Y24_08860 GO736_08000 GO782_14665 GO793_01655 GO814_07370 GO829_00750 GO941_08990 GO942_01110 GQX37_14815 GZ067_12125 GZ156_01210 HMPREF3211_01567 M1K003_0785 NCTC10702_03540 NCTC13131_0158…	Staphylococcus aureus	69	ribonucleoprotein complex [GO:1990904]; ribosome [GO:0005840]	rpmC
A0A0D1GR95	A0A0D1GR95	unreviewed	A0A0D1GR95_STAAU	Large ribosomal subunit protein uL3	rplC_1 rplC A6762_11480 BN1321_380082 C7M54_12950 CRI62_03860 CV021_17915 DD547_02287 E1948_03015 E1948_11880 EAS58_00390 EP54_02075 EQ90_01290 ERS179182_00691 FAF17_03865 G0V65_07955 G6W63_05860 G6X24_00220 G6Y24_08900 GO736_08040 GO782_14625 GO793_01615 GO814_07410 GO829_00790 GO941_08950 GO942_01150 GZ067_12085 GZ156_01170 HMPREF3211_01575 M1K003_0793 NCTC10702_03548 NCTC13131_01593 NCTC5664_0…	Staphylococcus aureus	220	ribonucleoprotein complex [GO:1990904]; ribosome [GO:0005840]	rplC_1
W8UVN7	W8UVN7	unreviewed	W8UVN7_STAAU	Large ribosomal subunit protein uL30	rpmD rpmD_1 A6762_11390 BN1321_380064 C7M54_12860 CRI62_03770 CV021_18005 DD547_02269 E1948_03105 E1948_11790 EAS58_00300 EP54_02165 EQ90_01200 ERS179182_00673 FAF17_03775 G0V65_08045 G6W63_05950 G6X24_00130 G6Y24_08810 GO736_07950 GO782_14715 GO793_01705 GO814_07320 GO829_00700 GO941_09040 GO942_01060 GQX37_14865 GZ067_12175 GZ156_01260 HMPREF3211_01557 M1K003_0775 NCTC10702_03528 NCTC13131_0157…	Staphylococcus aureus	59	large ribosomal subunit [GO:0015934]	rpmD
W8TRC7	W8TRC7	unreviewed	W8TRC7_STAAU	Large ribosomal subunit protein uL4	rplD rplD_1 A6762_11475 BN1321_380081 C7M54_12945 CRI62_03855 CV021_17920 DD547_02286 E1948_03020 E1948_11875 EAS58_00385 EP54_02080 EQ90_01285 ERS179182_00690 FAF17_03860 G6W63_05865 G6X24_00215 G6Y24_08895 GO736_08035 GO782_14630 GO793_01620 GO814_07405 GO829_00785 GO941_08955 GO942_01145 GQX37_14780 GZ156_01175 HMPREF3211_01574 M1K003_0792 NCTC10702_03547 NCTC13131_01592 NCTC6133_03039 NCTC797…	Staphylococcus aureus	207	ribonucleoprotein complex [GO:1990904]; ribosome [GO:0005840]	rplD
W8TUC3	W8TUC3	unreviewed	W8TUC3_STAAU	Large ribosomal subunit protein uL5	rplE rplE_1 A6762_11420 BN1321_380070 C7M54_12890 CRI62_03800 DD547_02275 E1948_03075 E1948_11820 EAS58_00330 EP54_02135 EQ90_01230 ERS179182_00679 FAF17_03805 G0V65_08015 G6W63_05920 G6X24_00160 G6Y24_08840 GO736_07980 GO782_14685 GO793_01675 GO814_07350 GO829_00730 GO941_09010 GO942_01090 GQX37_14835 GZ067_12145 GZ156_01230 M1K003_0781 NCTC13131_01581 NCTC5664_01674 NCTC7878_01021 NCTC7972_0247…	Staphylococcus aureus	179	ribonucleoprotein complex [GO:1990904]; ribosome [GO:0005840]	rplE
A0A6B0CTG8	A0A6B0CTG8	unreviewed	A0A6B0CTG8_STAAU	leucine--tRNA ligase (EC 6.1.1.4)	GO941_02700	Staphylococcus aureus	436
X5DRS2	X5DRS2	unreviewed	X5DRS2_STAAU	Lipoprotein (Lipoprotein, putative)	A6762_05275 BN1321_230014 CRI62_01065 DD547_01048 EAS58_08165 EP54_07375 EQ90_05135 FAF17_00845 G0V65_01215 G6W63_13830 GO736_08875 GO814_07010 GO941_08710 GO942_06600 GQX37_03375 GZ067_04680 GZ156_07280 NCTC7878_03002 SA0759_00845 SA950122_00849 SAMEA103891221_02305 SAMEA103891415_00401 SAMEA1531697_01838 SAMEA4008671_00571 SAMEA4553026_00863 SAMEA70245418_02103 TN60_08755 UF67_1820	Staphylococcus aureus	208
W8UXH5	W8UXH5	unreviewed	W8UXH5_STAAU	Lipoprotein	BN1321_260168 C7M54_08790 CV021_16695 E1948_07840 E1948_09835 EAS58_05185 EP54_01230 EQ90_12560 ERS179182_00069 FAF17_13560 G0V65_00695 G6X24_04605 G6Y24_00825 GO736_03010 GO793_15480 GO814_12565 GO829_14795 GO941_09695 GO942_05500 GQX37_14125 GZ156_06800 HMPREF3211_01682 M1K003_1284 NCTC13131_01958 NCTC6133_02041 NCTC7878_01460 NCTC7972_00395 QU38_09280 SA0759_02959 SAHC1335_02553 SAJPND4_01484 …	Staphylococcus aureus	193
A0A6B0CNB1	A0A6B0CNB1	unreviewed	A0A6B0CNB1_STAAU	Lipoprotein	GO941_02110	Staphylococcus aureus	317
A0A390BBS7	A0A390BBS7	unreviewed	A0A390BBS7_STAAU	Lipoprotein	metQ_2 G6X24_07950 G6Y24_00130 GO793_09920 GO829_09290 GO941_14095 M1K003_2564 SAMEA70153168_02068	Staphylococcus aureus	273	membrane [GO:0016020]	metQ_2
A0A0D1F282	A0A0D1F282	unreviewed	A0A0D1F282_STAAU	Lipoteichoic acid synthase	ltaS ltaSA A6762_03485 BN1321_170052 C7M54_04695 CRI62_10070 CV021_08940 DD547_00693 E1948_01025 E1948_03660 EAS58_06300 EP54_06980 EQ90_03565 ERS179182_00315 FAF17_06520 G0V65_08715 G6X24_08460 G6Y24_07245 GO736_05375 GO782_15845 GO793_16715 GO814_03555 GO829_10580 GO941_13015 GO942_03380 GQX37_03015 GZ067_06150 GZ156_03765 HMPREF3211_00581 M1K003_1139 NCTC13131_00858 NCTC7972_01203 QU38_10635 S…	Staphylococcus aureus	646	plasma membrane [GO:0005886]	ltaS
H6UH59	H6UH59	unreviewed	H6UH59_STAAU	L-lactate dehydrogenase (L-LDH) (EC 1.1.1.27)	lctE ldh ldh1 ldhA A6762_01060 C7M54_01340 CRI62_02530 FAF17_02670 G6W63_10230 G6X24_03225 G6Y24_11185 GO782_04600 GO829_12985 GO941_13405 GQX37_02730 GZ067_08725 GZ156_02045 M1K003_0527 NCTC13131_05691 SA0759_00194 SA950122_00191 SAHC1335_01024 SAJPND4_00216 SAMEA2076235_00818 SAMEA2078260_00723 SAMEA2078588_00854 SAMEA2078837_00489 SAMEA2080344_01241 SAMEA2081063_00975 SAMEA4008575_01228 SAMEA4…	Staphylococcus aureus	317	cytoplasm [GO:0005737]	lctE
A0A0D1I054	A0A0D1I054	unreviewed	A0A0D1I054_STAAU	L-lactate dehydrogenase (L-LDH) (EC 1.1.1.27)	ldh2 ldh ldh2_1 A6762_13310 BN1321_420103 C7M54_14980 CRI62_05355 CV021_14160 DD547_02632 E1948_09065 E1948_13820 EAS58_02305 EP54_00200 EQ90_02785 ERS179182_00881 FAF17_05175 G0V65_03880 GO736_01115 GO782_06645 GO793_03135 GO814_09260 GO941_08220 GO942_11560 GQX37_02110 GZ067_10285 GZ156_02965 HMPREF3211_01206 NCTC13131_00122 NCTC5664_01150 NCTC6133_03520 NCTC7878_00840 NCTC7972_02029 QU38_16120…	Staphylococcus aureus	319	cytoplasm [GO:0005737]	ldh2
A0A6B0CZD1	A0A6B0CZD1	unreviewed	A0A6B0CZD1_STAAU	LPXTG-anchored adenosine synthase AdsA	adsA GO941_03930	Staphylococcus aureus	380	cellular anatomical entity [GO:0110165]	adsA
A0A6B0CHU0	A0A6B0CHU0	unreviewed	A0A6B0CHU0_STAAU	LPXTG-anchored surface protein SasG	sasG GO941_00730	Staphylococcus aureus	400		sasG
A0A6B0D3R6	A0A6B0D3R6	unreviewed	A0A6B0D3R6_STAAU	M20/M25/M40 family metallo-hydrolase	GO941_16975	Staphylococcus aureus	183
A0A6B0D5X7	A0A6B0D5X7	unreviewed	A0A6B0D5X7_STAAU	M24 family metallopeptidase	GO941_16965	Staphylococcus aureus	351
A0A0U1MLQ9	A0A0U1MLQ9	unreviewed	A0A0U1MLQ9_STAAU	M24 family metallopeptidase (Met-Xaa and Xaa-Pro aminopeptidase) (Peptidase M24) (Xaa-Pro dipeptidase (EC 3.4.-.-, EC 3.4.13.9))	yqhT BN1321_260167 GO941_09690 SAMEA4008671_01990 TN60_02205	Staphylococcus aureus	353		yqhT
A0A6B0CS07	A0A6B0CS07	unreviewed	A0A6B0CS07_STAAU	Mannitol-1-phosphate 5-dehydrogenase	GO941_05265	Staphylococcus aureus	132
A0A6B0CE94	A0A6B0CE94	unreviewed	A0A6B0CE94_STAAU	Mannitol-1-phosphate 5-dehydrogenase	GO941_13630	Staphylococcus aureus	132
A0A6B0CZB5	A0A6B0CZB5	unreviewed	A0A6B0CZB5_STAAU	Mannitol-1-phosphate 5-dehydrogenase (EC 1.1.1.17)	GO941_14820	Staphylococcus aureus	262
A0A6B0CUK7	A0A6B0CUK7	unreviewed	A0A6B0CUK7_STAAU	Mannosyl-glycoprotein endo-beta-N-acetylglucosamidase	GO793_01420 GO941_10375	Staphylococcus aureus	517
A0A6B0CGC7	A0A6B0CGC7	unreviewed	A0A6B0CGC7_STAAU	Mannosyl-glycoprotein endo-beta-N-acetylglucosamidase	GO941_17580	Staphylococcus aureus	477
A0A6B0B622	A0A6B0B622	unreviewed	A0A6B0B622_STAAU	MAP domain-containing protein	GO793_06545 GO941_03045	Staphylococcus aureus	400
A0A6B0CQ99	A0A6B0CQ99	unreviewed	A0A6B0CQ99_STAAU	MAP domain-containing protein	GO793_11890 GO941_16325	Staphylococcus aureus	126	extracellular region [GO:0005576]
A0A6B0CY70	A0A6B0CY70	unreviewed	A0A6B0CY70_STAAU	MarR family transcriptional regulator	GO793_18405 GO941_01380	Staphylococcus aureus	101
A0A6B0CJQ8	A0A6B0CJQ8	unreviewed	A0A6B0CJQ8_STAAU	MarR family transcriptional regulator	GO941_04245	Staphylococcus aureus	88
W8U7R3	W8U7R3	unreviewed	W8U7R3_STAAU	MarR family transcriptional regulator (Putative regulatory protein) (Transcriptional regulator SlyA) (Transcriptional regulator, MarR family) (Winged helix-turn-helix transcriptional regulator)	slyA A6762_13490 BN1321_430007 C7M54_15160 CRI62_05175 CV021_13980 DD547_02659 EAS58_02515 EP54_00015 EQ90_02600 FAF17_14095 G0V65_04050 G6W63_04420 G6X24_02220 G6Y24_14640 GO736_01290 GO793_05715 GO814_09435 GO829_04530 GO941_03840 GO942_11735 GQX37_10520 GZ067_10115 GZ156_02795 HMPREF3211_01236 M1K003_1531 NCTC10702_04069 NCTC13131_00149 NCTC6133_03555 NCTC7972_02002 QU38_15945 SA0759_03464 SA9…	Staphylococcus aureus	151		slyA
W8U485	W8U485	unreviewed	W8U485_STAAU	Membrane protein insertase YidC (Foldase YidC) (Membrane integrase YidC) (Membrane protein YidC)	oxaI oxaA yidC BN1321_340028 C7M54_12080 CV021_10060 DD547_02126 E1948_08905 E1948_11025 EAS58_11425 EP54_10985 EQ90_06880 ERS179182_01089 FAF17_12140 G0V65_11310 G6W63_05405 G6X24_09960 G6Y24_04760 GO736_00240 GO782_09050 GO793_06905 GO814_01190 GO829_14400 GO941_05250 GO942_06420 GQX37_08455 GZ156_04810 HMPREF3211_02559 M1K003_2208 NCTC13131_01425 NCTC7878_02840 NCTC7972_02631 QU38_06425 SA0759…	Staphylococcus aureus	290	plasma membrane [GO:0005886]	oxaI
W8U3E4	W8U3E4	unreviewed	W8U3E4_STAAU	Membrane protein	BN1321_400082 C7M54_13975 DD547_02467 E1948_11285 E1948_12890 EAS58_01415 EP54_09900 EQ90_00420 ERS179182_01808 FAF17_14895 G0V65_04545 G6W63_12275 G6X24_01170 G6Y24_04695 GO736_11935 GO782_13995 GO793_03250 GO814_08375 GO829_02210 GO941_15580 GO942_08305 GQX37_11695 HMPREF3211_00079 M1K003_0977 NCTC10702_03805 NCTC13131_01782 NCTC7878_03497 QU38_07935 SAHC1335_00424 SAMEA103891221_02071 SAMEA103…	Staphylococcus aureus	219	membrane [GO:0016020]
A0A6B0D5V3	A0A6B0D5V3	unreviewed	A0A6B0D5V3_STAAU	Methicillin resistance protein FmtB	GO941_16405	Staphylococcus aureus	342
A0A0D1K0T1	A0A0D1K0T1	unreviewed	A0A0D1K0T1_STAAU	Methionine aminopeptidase (MAP) (MetAP) (EC 3.4.11.18) (Peptidase M)	map_2 map map_1 map_3 CV021_17065 DD547_01995 E1948_09935 E1948_10585 EAS58_12460 EP54_01875 EQ90_00730 ERS179182_01878 FAF17_13515 G0V65_10630 G6X24_07585 G6Y24_02850 GO736_11350 GO782_05785 GO814_14165 GO829_06305 GO941_02395 GO942_00155 GQX37_03680 GZ156_10250 HMPREF3211_01159 M1K003_1835 NCTC10702_02989 NCTC13131_01230 NCTC5664_04056 NCTC7878_02580 NCTC7972_02980 QU38_07125 SA0759_03097 SA950…	Staphylococcus aureus	252		map_2
A0A6B0D1J1	A0A6B0D1J1	unreviewed	A0A6B0D1J1_STAAU	Methionine--tRNA ligase (EC 6.1.1.10) (Methionyl-tRNA synthetase) (MetRS)	metG GO941_09960	Staphylococcus aureus	657	cytoplasm [GO:0005737]	metG
A0A6B0D132	A0A6B0D132	unreviewed	A0A6B0D132_STAAU	MMPL family transporter	GO941_17225	Staphylococcus aureus	1055	membrane [GO:0016020]
A0A6B0D2Z4	A0A6B0D2Z4	unreviewed	A0A6B0D2Z4_STAAU	Mn(2+)-dependent dipeptidase Sapep	sapep GO941_03075	Staphylococcus aureus	275		sapep
W8U862	W8U862	unreviewed	W8U862_STAAU	Molecular chaperone GroEL	C7M54_14080 DD547_02483 EP54_10005 EQ90_00525 FAF17_15000 G6X24_01260 G6Y24_13970 GO736_12025 GO793_07145 GO814_08465 GO829_02300 GO941_14740 GO942_08215 GQX37_11605 M1K003_0993 NCTC13131_01799 NCTC7972_02258 SAHC1335_05425 SAMEA103891221_02087 SAMEA103891415_01277 SAMEA2076235_01655 SAMEA2078260_00271 SAMEA2078588_00578 SAMEA2078837_00289 SAMEA2080344_00349 SAMEA2081063_01650 SAMEA4008575_00829 …	Staphylococcus aureus	199
A0A0U1MS03	A0A0U1MS03	unreviewed	A0A0U1MS03_STAAU	Molybdenum cofactor biosynthesis protein B	moaB BN1321_380111 GO941_04710 TN60_09630	Staphylococcus aureus	168		moaB
A0A6B0CZP1	A0A6B0CZP1	unreviewed	A0A6B0CZP1_STAAU	Molybdopterin molybdenumtransferase (EC 2.10.1.1)	GO941_04700	Staphylococcus aureus	211
A0A6B0B8P8	A0A6B0B8P8	unreviewed	A0A6B0B8P8_STAAU	Molybdopterin-dependent oxidoreductase	GO793_00880 GO941_13190	Staphylococcus aureus	461
W8U4T4	W8U4T4	unreviewed	W8U4T4_STAAU	Monofunctional glycosyltransferase (MGT) (EC 2.4.1.129) (Peptidoglycan TGase)	mgt sgtB A6762_09470 BN1321_310015 CRI62_11240 CV021_16995 DD547_01981 EAS58_12390 EP54_04455 EQ90_00660 FAF17_13445 G0V65_08460 G6W63_13395 GO736_11420 GO793_09895 GO814_14095 GO941_12730 GO942_00085 GZ067_00480 GZ156_10320 M1K003_1849 NCTC10702_02970 NCTC13131_01141 NCTC6133_02559 NCTC7878_02561 NCTC7972_02898 QU38_07195 SA0759_03091 SA950122_03008 SAMEA103891221_01214 SAMEA103891415_02567 SAME…	Staphylococcus aureus	269	plasma membrane [GO:0005886]	mgt
A0A6B0D3R0	A0A6B0D3R0	unreviewed	A0A6B0D3R0_STAAU	MSCRAMM family adhesin clumping factor ClfA	clfA GO941_16920	Staphylococcus aureus	772	extracellular region [GO:0005576]	clfA
A0A6B0B7T1	A0A6B0B7T1	unreviewed	A0A6B0B7T1_STAAU	MSCRAMM family adhesin SdrD	sdrD GO793_10115 GO941_14005	Staphylococcus aureus	548	extracellular region [GO:0005576]; membrane [GO:0016020]	sdrD
A0A6B0CQL4	A0A6B0CQL4	unreviewed	A0A6B0CQL4_STAAU	MSCRAMM family adhesin SdrE	sdrE GO941_02570	Staphylococcus aureus	544	extracellular region [GO:0005576]; membrane [GO:0016020]	sdrE
W8UA89	W8UA89	unreviewed	W8UA89_STAAU	Multifunctional fusion protein [Includes: Protein translocase subunit SecD; Protein-export membrane protein SecF]	secD secDF secF secF_1 C7M54_09325 DD547_01720 E1948_03690 E1948_08390 EP54_09375 EQ90_02300 ERS179182_00175 G6W63_07710 G6Y24_01355 GO736_02480 GO814_13095 GO941_03555 GQX37_09030 GZ067_01865 GZ156_05330 M1K003_1388 NCTC13131_01853 SA0759_01377 SAHC1335_02662 SAJPND4_01591 SAMEA103891221_00585 SAMEA103891415_01717 SAMEA1466929_00348 SAMEA1469847_00136 SAMEA2076235_02464 SAMEA2078260_02400 SAMEA2…	Staphylococcus aureus	759	plasma membrane [GO:0005886]	secD
A0A5F0HIJ8	A0A5F0HIJ8	unreviewed	A0A5F0HIJ8_STAAU	N5-carboxyaminoimidazole ribonucleotide mutase (N5-CAIR mutase) (EC 5.4.99.18) (5-(carboxyamino)imidazole ribonucleotide mutase)	purE GO941_08930 SAMEA4008671_00599	Staphylococcus aureus	160		purE
A0A6B0C9S3	A0A6B0C9S3	unreviewed	A0A6B0C9S3_STAAU	N-acetylmuramoyl-L-alanine amidase (EC 3.5.1.28)	GO941_05395	Staphylococcus aureus	391	extracellular region [GO:0005576]
W8USR6	W8USR6	unreviewed	W8USR6_STAAU	N-acetylmuramoyl-L-alanine amidase (EC 3.5.1.28)	sle sle1_2 ssaA ssaA_1 ssaA_2 A6762_03205 BN1321_150105 C7M54_04415 CRI62_13395 DD547_00640 E1948_00750 E1948_03380 EAS58_06025 EP54_04010 EQ90_11625 ERS179182_00368 FAF17_00780 G6X24_08735 G6Y24_01790 GO736_05650 GO782_15575 GO814_03830 GO829_10855 GO941_06860 GO942_08820 GQX37_09415 HMPREF3211_00634 M1K003_1085 NCTC13131_00911 NCTC5664_03105 NCTC6133_00793 NCTC7972_01257 QU38_10350 SAHC1335_015…	Staphylococcus aureus	265		sle
H6UH60	H6UH60	unreviewed	H6UH60_STAAU	NAD kinase (EC 2.7.1.23) (ATP-dependent NAD kinase)	ppnK nadK ppnK_1 ppnKA A6762_04820 BN1321_210011 C7M54_05900 CRI62_01540 CV021_03300 DD547_00963 E1948_04785 E1948_11360 EP54_04665 EQ90_04675 ERS179182_02099 FAF17_07835 G0V65_12315 G6W63_01390 G6X24_13865 G6Y24_06360 GO736_04370 GO782_02165 GO793_17100 GO814_05050 GO829_09830 GO941_10805 GO942_02275 GQX37_01720 GZ067_05145 GZ156_11010 HMPREF3211_01902 M1K003_1691 NCTC13131_00637 NCTC5664_02643 …	Staphylococcus aureus	269	cytoplasm [GO:0005737]	ppnK
A0A6B0CW27	A0A6B0CW27	unreviewed	A0A6B0CW27_STAAU	NAD(P)-binding protein	GO793_13690 GO941_13375	Staphylococcus aureus	171
A0A6B0D5P0	A0A6B0D5P0	unreviewed	A0A6B0D5P0_STAAU	NAD(P)-binding protein	GO941_14930	Staphylococcus aureus	328
A0A6B0CSJ3	A0A6B0CSJ3	unreviewed	A0A6B0CSJ3_STAAU	NAD(P)H-hydrate dehydratase	GO941_06185	Staphylococcus aureus	244	membrane [GO:0016020]
A0A6B0CNJ0	A0A6B0CNJ0	unreviewed	A0A6B0CNJ0_STAAU	NADP-dependent phosphogluconate dehydrogenase	GO793_09360 GO941_11200	Staphylococcus aureus	45
A0A0U1MFV7	A0A0U1MFV7	unreviewed	A0A0U1MFV7_STAAU	NADPH-dependent 7-cyano-7-deazaguanine reductase (EC 1.7.1.13) (7-cyano-7-carbaguanine reductase) (NADPH-dependent nitrile oxidoreductase) (PreQ(0) reductase)	queF BN1321_170061 CV021_08995 GO941_04295 NCTC6133_00874 TN60_00635	Staphylococcus aureus	166	cytoplasm [GO:0005737]	queF
A0A6B0D5K3	A0A6B0D5K3	unreviewed	A0A6B0D5K3_STAAU	NERD domain-containing protein	GO793_05005 GO941_14205	Staphylococcus aureus	168	membrane [GO:0016020]
A0A6B0B8U8	A0A6B0B8U8	unreviewed	A0A6B0B8U8_STAAU	Nicotinate phosphoribosyltransferase	GO793_01435 GO941_02010	Staphylococcus aureus	90
A0A6B0CPW3	A0A6B0CPW3	unreviewed	A0A6B0CPW3_STAAU	Nicotinate phosphoribosyltransferase	GO793_03425 GO941_17870	Staphylococcus aureus	90
A0A6B0D0V8	A0A6B0D0V8	unreviewed	A0A6B0D0V8_STAAU	Nicotinate phosphoribosyltransferase (EC 6.3.4.21)	GO941_16460	Staphylococcus aureus	425
A0A6B0CJX8	A0A6B0CJX8	unreviewed	A0A6B0CJX8_STAAU	nucleoside-diphosphate kinase (EC 2.7.4.6)	GO793_00500 GO941_04610	Staphylococcus aureus	120
A0A6B0D618	A0A6B0D618	unreviewed	A0A6B0D618_STAAU	nucleoside-diphosphate kinase (EC 2.7.4.6)	GO793_05340 GO941_17985	Staphylococcus aureus	54
A0A6B0D1Z4	A0A6B0D1Z4	unreviewed	A0A6B0D1Z4_STAAU	Oligoendopeptidase F (EC 3.4.24.-)	pepF GO941_11085	Staphylococcus aureus	602		pepF
A0A6B0CZK4	A0A6B0CZK4	unreviewed	A0A6B0CZK4_STAAU	Oligoendopeptidase F (EC 3.4.24.-)	pepF GO941_15550	Staphylococcus aureus	604		pepF
H9BJ87	H9BJ87	unreviewed	H9BJ87_STAAU	Ornithine carbamoyltransferase (OTCase) (EC 2.1.3.3)	arcB argF CV021_12710 E1948_05115 E1948_05675 EAS58_03165 ERS179182_02204 G0V65_11660 GO782_07655 GO941_16735 NCTC6133_01402 QU38_12165 SAMEA1466929_01888 SAMEA1469847_01605 SAMEA1531697_02592 SAMEA4008671_01438 SAMEA70153168_01727	Staphylococcus aureus	333	cytoplasm [GO:0005737]	arcB
A0A2Y2KZD2	A0A2Y2KZD2	unreviewed	A0A2Y2KZD2_STAAU	Ornithine carbamoyltransferase (OTCase) (EC 2.1.3.3)	argF arcB G6X24_02250 G6Y24_14610 GO829_04560 GO941_11660 M1K003_1525 SAMEA70153168_01056	Staphylococcus aureus	336	cytoplasm [GO:0005737]	argF
A0A6B0CNK7	A0A6B0CNK7	unreviewed	A0A6B0CNK7_STAAU	PDZ domain-containing protein	GO793_06585 GO941_13065	Staphylococcus aureus	357	membrane [GO:0016020]
A0A6B0D341	A0A6B0D341	unreviewed	A0A6B0D341_STAAU	PDZ domain-containing protein	GO941_14425	Staphylococcus aureus	86
A0A0D1I954	A0A0D1I954	unreviewed	A0A0D1I954_STAAU	Penicillin-binding protein (EC 2.4.1.129) (Penicillin-binding protein 2) (Penicillin-binding protein 3)	pbp3 ftsI_1 G6X24_04495 G6Y24_00935 GO829_14905 GO941_07535 M1K003_1304 QU38_09170 SAMEA70153168_00311	Staphylococcus aureus	691	membrane [GO:0016020]	pbp3
A0A6B0BDB6	A0A6B0BDB6	unreviewed	A0A6B0BDB6_STAAU	Peptidase	GO793_00150 GO941_00315	Staphylococcus aureus	37
A0A6B0CYL5	A0A6B0CYL5	unreviewed	A0A6B0CYL5_STAAU	Peptidase	GO941_18255	Staphylococcus aureus	178
A0A090LVR3	A0A090LVR3	unreviewed	A0A090LVR3_STAAU	Peptidase M16 (Peptidase, M16 family) (Putative processing protease) (Zinc protease (EC 3.4.24.-))	ymfH albF BN1321_240127 DD547_01301 GO793_10160 GO941_10105 SAMEA4008671_01322 TN60_06205	Staphylococcus aureus	428		ymfH
A0A6B0BAQ0	A0A6B0BAQ0	unreviewed	A0A6B0BAQ0_STAAU	Peptidase M28	GO793_16000 GO941_11185	Staphylococcus aureus	46
A0A6B0CLA5	A0A6B0CLA5	unreviewed	A0A6B0CLA5_STAAU	peptide deformylase (EC 3.5.1.88)	GO941_08705	Staphylococcus aureus	170
A0A0U1MLH0	A0A0U1MLH0	unreviewed	A0A0U1MLH0_STAAU	peptidoglycan glycosyltransferase (EC 2.4.1.129)	ponA pbp2 BN1321_260090 GO793_13885 GO941_12755 SAMEA4008671_01124 TN60_02610	Staphylococcus aureus	727	membrane [GO:0016020]	ponA
A0A6B0AW00	A0A6B0AW00	unreviewed	A0A6B0AW00_STAAU	Phage portal protein	GO793_11235 GO941_01145	Staphylococcus aureus	474
A0A6B0B8A3	A0A6B0B8A3	unreviewed	A0A6B0B8A3_STAAU	Phage protein (Tail protein)	A6762_04065 C7M54_02280 CV021_18245 ERS179182_00787 FAF17_08185 GO793_11190 GO941_01100 GQX37_07615 NCTC13131_01161 NCTC6133_01043 SAMEA2076235_01481 SAMEA2078260_01725 SAMEA2078588_01212 SAMEA2078837_01180 SAMEA2080344_01271 SAMEA2081063_00423 SAMEA4008575_01745 SAMEA70146418_01224 TN60_13645	Staphylococcus aureus	186
H9BRQ8	H9BRQ8	unreviewed	H9BRQ8_STAAU	Phenol-soluble modulin PSM-alpha-4 (Phenol-soluble modulin alpha4) (Psm alpha-4)	psm alpha-4 C7M54_03080 CV021_06540 E1948_02175 E1948_06065 EAS58_13245 FAF17_11860 G0V65_06350 G6W63_11170 G6X24_05765 G6Y24_07020 GO736_10435 GO782_08380 GO793_01535 GO814_02280 GO829_13940 GO941_03865 GO942_04125 GQX37_00190 GZ067_07685 GZ156_10575 SAJPND4_00436	Staphylococcus aureus	20		psm alpha-4
W8TMJ0	W8TMJ0	unreviewed	W8TMJ0_STAAU	Phenylalanine--tRNA ligase alpha subunit (EC 6.1.1.20) (Phenylalanyl-tRNA synthetase alpha subunit) (PheRS)	pheS A6762_05515 BN1321_230060 CRI62_00825 CV021_09645 E1948_05490 E1948_08070 ERS179182_01524 G0V65_01445 G6W63_13600 G6X24_04995 G6Y24_05670 GO782_07810 GO793_11745 GO829_11485 GO941_15630 GZ067_04450 GZ156_09900 M1K003_2531 SA950122_00888 SAJPND4_01064 SAMEA1466929_02114 SAMEA1469847_01718 SAMEA1531697_02172 SAMEA4008671_01466 SAMEA4553026_00818 SAMEA70153168_01507 SAMEA70245418_02058 TN60_069…	Staphylococcus aureus	352	cytoplasm [GO:0005737]	pheS
A0A6B0CP44	A0A6B0CP44	unreviewed	A0A6B0CP44_STAAU	Phenylalanine--tRNA ligase beta subunit (EC 6.1.1.20) (Phenylalanyl-tRNA synthetase beta subunit)	GO941_03640	Staphylococcus aureus	688	cytoplasm [GO:0005737]
A0A090LRH2	A0A090LRH2	unreviewed	A0A090LRH2_STAAU	Phosphate acetyltransferase (EC 2.3.1.8) (Phosphotransacetylase)	pta eutD BN1321_150029 CV021_15810 GO782_00895 GO793_10460 GO941_11550 QU38_09950 SAMEA4008671_00979 TN60_13835 UF67_0323	Staphylococcus aureus	328		pta
A0A3A3AD99	A0A3A3AD99	unreviewed	A0A3A3AD99_STAAU	Phosphate/phosphite/phosphonate ABC transporter substrate-binding protein (Phosphate/phosphonate ABC transporter periplasmic protein) (Phosphonate ABC transporter phosphate-binding periplasmic component)	phnD G6X24_03720 G6Y24_14310 GO793_18330 GO829_12490 GO941_14685 M1K003_0626 SAMEA70153168_00866	Staphylococcus aureus	318	ATP-binding cassette (ABC) transporter complex [GO:0043190]	phnD
A0A0D1IN71	A0A0D1IN71	unreviewed	A0A0D1IN71_STAAU	Phosphocarrier protein HPr (Histidine-containing protein)	ptsH ptsH_1 A6762_05225 BN1321_230005 C7M54_06325 CRI62_01120 CV021_05895 DD547_01039 E1948_05195 E1948_08350 EAS58_08115 EP54_05070 EQ90_05080 ERS179182_01750 FAF17_04875 G0V65_01165 G6W63_06605 G6X24_13455 G6Y24_05950 GO736_03955 GO782_12885 GO814_05465 GO829_10240 GO941_02775 GO942_01860 GQX37_03425 GZ067_04735 GZ156_07330 HMPREF3211_01821 M1K003_1616 NCTC10702_01640 NCTC13131_00557 NCTC5664_0…	Staphylococcus aureus	88	cytoplasm [GO:0005737]	ptsH
A0A6B0D318	A0A6B0D318	unreviewed	A0A6B0D318_STAAU	phosphoenolpyruvate carboxykinase (ATP) (EC 4.1.1.49)	GO941_14215	Staphylococcus aureus	240
A0A6B0CV20	A0A6B0CV20	unreviewed	A0A6B0CV20_STAAU	phosphoenolpyruvate--protein phosphotransferase (EC 2.7.3.9)	ptsP GO941_06110	Staphylococcus aureus	481	cytoplasm [GO:0005737]	ptsP
W8U427	W8U427	unreviewed	W8U427_STAAU	Phosphoglucosamine mutase (EC 5.4.2.10)	glmM A6762_11015 BN1321_350020 CRI62_11370 CV021_10420 EAS58_11790 G0V65_12420 G6W63_05755 G6X24_09615 G6Y24_05105 GO782_13735 GO793_10225 GO829_06555 GO941_10210 GZ067_12555 GZ156_13875 M1K003_2276 QU38_06075 SA0759_01814 SA950122_01757 SAJPND4_02137 SAMEA1531697_02852 SAMEA4008671_02345 SAMEA4553026_02525 SAMEA70245418_02298 TN60_12720 UF67_1660	Staphylococcus aureus	451		glmM
W8TNG0	W8TNG0	unreviewed	W8TNG0_STAAU	Phosphoglycerate kinase (EC 2.7.2.3)	pgk pgk_1 BN1321_180020 C7M54_05015 DD547_00748 EAS58_06630 EP54_12625 EQ90_03875 FAF17_09835 G0V65_09755 G6X24_08170 G6Y24_04480 GO736_05085 GO782_16145 GO793_11760 GO814_03265 GO829_01105 GO941_09905 GO942_03085 GZ156_13420 HMPREF3211_00514 M1K003_1194 NCTC13131_00802 NCTC7878_03446 NCTC7972_01125 QU38_10945 SA0759_00661 SA950122_00658 SAJPND4_00782 SAMEA103891221_01893 SAMEA103891415_00657 SAM…	Staphylococcus aureus	396	cytoplasm [GO:0005737]	pgk
W8TSV1	W8TSV1	unreviewed	W8TSV1_STAAU	Phosphopentomutase (EC 5.4.2.7) (Phosphodeoxyribomutase)	drm deoB A6762_00570 BN1321_50002 C7M54_00860 CV021_03965 DD547_00127 E1948_00730 E1948_11630 EP54_13170 EQ90_13510 ERS179182_02678 FAF17_15450 G0V65_02070 G6X24_03740 G6Y24_14290 GO736_06620 GO782_02760 GO814_02595 GO829_12470 GO941_03430 GO942_13875 GQX37_04245 GZ156_11455 HMPREF3211_02669 M1K003_0630 NCTC10702_00290 NCTC13131_06224 NCTC5664_00795 NCTC7972_01808 QU38_15085 SA0759_00102 SA950122…	Staphylococcus aureus	392	cytoplasm [GO:0005737]	drm
A0A6B0CFV5	A0A6B0CFV5	unreviewed	A0A6B0CFV5_STAAU	phosphopyruvate hydratase (EC 4.2.1.11)	GO941_01665	Staphylococcus aureus	309	cell surface [GO:0009986]; extracellular region [GO:0005576]; phosphopyruvate hydratase complex [GO:0000015]
A0A6B0CM52	A0A6B0CM52	unreviewed	A0A6B0CM52_STAAU	Polyribonucleotide nucleotidyltransferase (EC 2.7.7.8) (Polynucleotide phosphorylase) (PNPase)	pnp GO941_10130	Staphylococcus aureus	698	cytoplasm [GO:0005737]	pnp
A0A6B0BNI7	A0A6B0BNI7	unreviewed	A0A6B0BNI7_STAAU	Primosomal protein N	priA GO793_16075 GO941_07950	Staphylococcus aureus	341		priA
A0A6B0CZG9	A0A6B0CZG9	unreviewed	A0A6B0CZG9_STAAU	Probable branched-chain-amino-acid aminotransferase	GO793_01480 GO941_04135	Staphylococcus aureus	234
A0A6B0CAX9	A0A6B0CAX9	unreviewed	A0A6B0CAX9_STAAU	Probable endonuclease 4 (EC 3.1.21.2) (Endodeoxyribonuclease IV) (Endonuclease IV)	nfo GO941_07560	Staphylococcus aureus	296	cellular anatomical entity [GO:0110165]	nfo
A0A3A2IV00	A0A3A2IV00	unreviewed	A0A3A2IV00_STAAU	Probable glycine dehydrogenase (decarboxylating) subunit 1 (EC 1.4.4.2) (Glycine cleavage system P-protein subunit 1) (Glycine decarboxylase subunit 1) (Glycine dehydrogenase (aminomethyl-transferring) subunit 1)	gcvPA G6W63_07210 G6X24_04580 G6Y24_00850 GO793_08950 GO829_14820 GO941_10455 GZ067_02365 M1K003_1289	Staphylococcus aureus	448		gcvPA
A0A0D1GIQ2	A0A0D1GIQ2	unreviewed	A0A0D1GIQ2_STAAU	Probable malate:quinone oxidoreductase (EC 1.1.5.4) (MQO) (Malate dehydrogenase [quinone])	mqo2 mqo A6762_13340 BN1321_420108 C7M54_15010 CRI62_05325 DD547_02637 E1948_09090 E1948_13850 EAS58_02335 EP54_00170 EQ90_02755 ERS179182_00886 G0V65_03905 G6X24_02075 G6Y24_05405 GO736_01140 GO782_06670 GO793_06240 GO814_09285 GO829_04385 GO941_03740 GO942_11585 GZ156_02940 HMPREF3211_01211 M1K003_1870 NCTC13131_00127 NCTC5664_01144 QU38_16090 SAHC1335_05460 SAMEA103891221_00098 SAMEA103891415_…	Staphylococcus aureus	498		mqo2
W8TS62	W8TS62	unreviewed	W8TS62_STAAU	Probable manganese-dependent inorganic pyrophosphatase (EC 3.6.1.1) (Pyrophosphate phospho-hydrolase) (PPase)	ppaC A6762_09720 BN1321_320012 C7M54_11175 CRI62_10980 CV021_17275 DD547_02027 E1948_10135 E1948_10400 EAS58_12650 EP54_12215 EQ90_00915 ERS179182_02059 FAF17_02380 G0V65_12035 G6W63_13145 G6X24_09335 G6Y24_03030 GO736_11170 GO782_05605 GO793_11440 GO814_14345 GO829_06125 GO941_16425 GO942_00335 GQX37_01040 GZ067_00230 GZ156_12900 HMPREF3211_01034 M1K003_1803 NCTC13131_01263 NCTC5664_02024 NCTC61…	Staphylococcus aureus	309	cytoplasm [GO:0005737]	ppaC
W8TMQ6	W8TMQ6	unreviewed	W8TMQ6_STAAU	Probable quinol oxidase subunit 2 (Quinol oxidase polypeptide II)	qoxA A6762_05110 BN1321_220025 C7M54_06200 CRI62_01245 CV021_04840 DD547_01018 E1948_05080 E1948_08455 EP54_04955 EQ90_04965 ERS179182_01773 FAF17_04755 G0V65_01055 G6W63_06490 G6X24_13570 G6Y24_06065 GO736_04070 GO782_12995 GO814_05350 GO829_10125 GO941_10605 GO942_01975 GQX37_03540 GZ067_04850 GZ156_07440 HMPREF3211_01843 M1K003_1640 NCTC6133_01268 NCTC7972_00904 SA0759_00820 SA950122_00823 SAH…	Staphylococcus aureus	366	plasma membrane [GO:0005886]; respirasome [GO:0070469]	qoxA
A0A6B0CGH9	A0A6B0CGH9	unreviewed	A0A6B0CGH9_STAAU	Protein deglycase HchA (EC 3.5.1.124)	hchA GO941_17830	Staphylococcus aureus	227		hchA
A0A2S6DMQ5	A0A2S6DMQ5	unreviewed	A0A2S6DMQ5_STAAU	Protein DltD	dltD A6762_04470 CRI62_12180 GO941_05610 SAMEA4008671_00725 SAMEA70245418_01847 UF67_1972	Staphylococcus aureus	391	plasma membrane [GO:0005886]	dltD
A0A6B0CUE9	A0A6B0CUE9	unreviewed	A0A6B0CUE9_STAAU	PTS glucose transporter subunit IICBA	GO941_02505	Staphylococcus aureus	552	plasma membrane [GO:0005886]
A0A6B0CFW9	A0A6B0CFW9	unreviewed	A0A6B0CFW9_STAAU	PTS mannose transporter subunit IIABC	GO941_16805	Staphylococcus aureus	437	plasma membrane [GO:0005886]
W8UTU5	W8UTU5	unreviewed	W8UTU5_STAAU	PTS sugar transporter subunit IIA (PTS system fructose-specific EIIABC component) (PTS system, galactitol-specific IIA component (EC 2.7.1.-, EC 2.7.1.69)) (PTS system, sugar-specific IIA component, putative) (Phosphoenolpyruvate-dependent sugar phosphotransferase system EIIA 2) (Phosphoenolpyruvate-dependent sugar phosphotransferase system, EIIA 2)	fruA_2 fruA_1 CV021_03440 DD547_00230 E1948_01260 E1948_04800 EP54_06335 EQ90_12155 ERS179182_00521 G6X24_03200 G6Y24_11210 GO736_10680 GO782_04625 GO793_15055 GO814_11240 GO829_13010 GO941_00675 GO942_09940 GZ156_02070 HMPREF3211_02774 M1K003_0522 NCTC10702_00452 NCTC6133_00257 NCTC7972_01697 SA0759_00198 SA950122_00195 SAJPND4_00221 SAMEA103891221_00638 SAMEA103891415_02224 SAMEA1466929_01657 S…	Staphylococcus aureus	155		fruA_2
A0A0U1MWR0	A0A0U1MWR0	unreviewed	A0A0U1MWR0_STAAU	PTS sugar transporter subunit IIA (PTS system, galactitol-specific IIA component (EC 2.7.1.69)) (Phosphoenolpyruvate-dependent sugar phosphotransferase system, EIIA 2 family protein)	fruA_2 BN1321_60057 GO793_00660 GO941_01995 SAMEA4008671_01712 TN60_05755	Staphylococcus aureus	155		fruA_2
W8UVW7	W8UVW7	unreviewed	W8UVW7_STAAU	Purine nucleoside phosphorylase DeoD-type (PNP) (EC 2.4.2.1)	deoD deoD1 deoD_1 deoD_2 A6762_10845 BN1321_350001 C7M54_12330 CRI62_11570 CV021_10310 DD547_02173 EAS58_11680 EP54_06850 EQ90_13100 FAF17_00505 G0V65_12495 G6W63_05645 G6X24_09720 G6Y24_05000 GO736_00415 GO793_02850 GO814_05500 GO829_06455 GO941_13765 GO942_06180 GQX37_08695 GZ067_12665 GZ156_05050 HMPREF3211_00002 M1K003_2256 NCTC10702_03370 NCTC13131_01473 NCTC6133_02902 NCTC7878_02897 NCTC797…	Staphylococcus aureus	236		deoD
W8U2F9	W8U2F9	unreviewed	W8U2F9_STAAU	Purine nucleoside phosphorylase DeoD-type (PNP) (EC 2.4.2.1)	deoD deoD_1 deoD_2 pnp A6762_00555 BN1321_40059 CRI62_02020 CV021_03980 DD547_00124 E1948_00715 E1948_11645 EAS58_11075 EP54_06760 EQ90_09200 ERS179182_01138 G6X24_03755 G6Y24_14275 GO736_02190 GO782_00190 GO793_11420 GO814_02610 GO829_12390 GO941_04010 GO942_13890 M1K003_0633 NCTC10702_00287 NCTC5664_00798 NCTC6133_00111 NCTC7972_01811 QU38_15100 SAMEA103891221_00743 SAMEA103891415_02330 SAMEA14…	Staphylococcus aureus	235		deoD
A0A0D1J8D5	A0A0D1J8D5	unreviewed	A0A0D1J8D5_STAAU	Putative adenylyltransferase/sulfurtransferase MoeZ (Rhodanese) (Putative sulfur transferase) (Rhodanese domain sulfurtransferase) (Rhodanese domain-containing protein) (Rhodanese-like domain protein) (Rhodanese-like domain-containing protein) (Rhodanese-like protein) (Rhodanese-related sulfurtransferase)	yibN moeZ yqhL A6762_07610 BN1321_260171 C7M54_08805 CRI62_07545 CV021_16680 DD547_01621 EAS58_05200 EP54_01215 EQ90_12545 ERS179182_00072 G0V65_00680 G6W63_07200 G6X24_04590 G6Y24_00840 GO736_02995 GO782_10780 GO793_17630 GO814_12580 GO829_14810 GO941_09710 GO942_05485 GQX37_14110 GZ067_02375 HMPREF3211_01685 M1K003_1287 NCTC10702_02432 NCTC13131_01955 NCTC6133_02044 NCTC7878_01455 NCTC7972_0039…	Staphylococcus aureus	128	membrane [GO:0016020]	yibN
A0A6B0BKF9	A0A6B0BKF9	unreviewed	A0A6B0BKF9_STAAU	Putative aldehyde dehydrogenase AldA (EC 1.2.1.3)	GO793_03205 GO941_03725	Staphylococcus aureus	214
A0A6B0D5D6	A0A6B0D5D6	unreviewed	A0A6B0D5D6_STAAU	Putative aldehyde dehydrogenase AldA (EC 1.2.1.3)	GO793_15285 GO941_13035	Staphylococcus aureus	306
W8TRX8	W8TRX8	unreviewed	W8TRX8_STAAU	Putative septation protein SpoVG	spoVG A6762_02265 BN1321_120018 C7M54_03370 CRI62_12595 CV021_07685 DD547_00460 E1948_02445 E1948_11975 EAS58_13665 EP54_03140 EQ90_10945 ERS179182_02157 FAF17_05340 G6W63_09145 G6X24_06985 G6Y24_10640 GO736_08690 GO782_03570 GO793_04750 GO814_00785 GO829_05605 GO941_09920 GO942_14340 GQX37_08860 GZ067_07400 GZ156_11225 HMPREF3211_00363 M1K003_2669 NCTC10702_00894 NCTC13131_01104 NCTC5664_00183 Q…	Staphylococcus aureus	100		spoVG
A0A6B0CNE0	A0A6B0CNE0	unreviewed	A0A6B0CNE0_STAAU	Pyridine nucleotide-disulphide oxidoreductase dimerisation domain-containing protein	GO941_15075	Staphylococcus aureus	154
A0A0U1MEL5	A0A0U1MEL5	unreviewed	A0A0U1MEL5_STAAU	Pyridoxal 5'-phosphate synthase subunit PdxS (PLP synthase subunit PdxS) (EC 4.3.3.6) (Pdx1)	pdxS BN1321_130002 GO793_05525 GO941_07890 TN60_08365	Staphylococcus aureus	295		pdxS
A0A6B0CXP7	A0A6B0CXP7	unreviewed	A0A6B0CXP7_STAAU	Pyruvate carboxylase	GO941_00620	Staphylococcus aureus	422
A0A6B0CT20	A0A6B0CT20	unreviewed	A0A6B0CT20_STAAU	Pyruvate carboxylase	GO941_11410	Staphylococcus aureus	172
A0A6B0CWA6	A0A6B0CWA6	unreviewed	A0A6B0CWA6_STAAU	Pyruvate dehydrogenase E1 component subunit alpha (EC 1.2.4.1)	pdhA GO941_08715	Staphylococcus aureus	370		pdhA
A0A0D1H2F2	A0A0D1H2F2	unreviewed	A0A0D1H2F2_STAAU	Pyruvate dehydrogenase E1 component subunit beta (EC 1.2.4.1)	pdhB pdhB_1 A6762_05285 BN1321_230016 C7M54_06385 CRI62_01055 CV021_09875 E1948_05260 E1948_08290 EAS58_08175 EP54_07365 EQ90_05145 ERS179182_01481 FAF17_00835 G0V65_01225 G6W63_13820 G6X24_13395 G6Y24_05890 GO736_08885 GO782_12825 GO793_09395 GO814_07000 GO829_10300 GO941_08720 GO942_06610 GQX37_03365 GZ067_04670 GZ156_07270 HMPREF3211_00772 M1K003_1605 NCTC10702_01660 NCTC13131_00546 NCTC6133_0…	Staphylococcus aureus	325		pdhB
W8UX29	W8UX29	unreviewed	W8UX29_STAAU	Pyruvate kinase (EC 2.7.1.40)	pykA pyk pykA_2 C7M54_09665 DD547_01772 EAS58_10130 EP54_00730 EQ90_06270 G6W63_09530 G6X24_10765 G6Y24_12260 GO736_07370 GO829_02855 GO941_14035 GO942_04690 GQX37_04380 GZ067_01580 GZ156_05605 HMPREF3211_02258 NCTC13131_06141 SA0759_01424 SA950122_01397 SAHC1335_02732 SAJPND4_01645 SAMEA103891221_02205 SAMEA103891415_01662 SAMEA2076235_02079 SAMEA2078260_02142 SAMEA2078588_01929 SAMEA2078837_021…	Staphylococcus aureus	585		pykA
A0A6B0CZ43	A0A6B0CZ43	unreviewed	A0A6B0CZ43_STAAU	Pyruvate oxidase (EC 1.2.3.3)	GO941_03340	Staphylococcus aureus	445
W8TQJ7	W8TQJ7	unreviewed	W8TQJ7_STAAU	Quinol oxidase subunit 1 (EC 1.10.3.-)	qoxB qoxA qoxB_1 A6762_05105 BN1321_220024 C7M54_06195 CRI62_01250 CV021_04835 DD547_01017 E1948_05075 E1948_08460 EAS58_07985 EP54_04950 EQ90_04960 ERS179182_01774 G6W63_06485 G6X24_13575 G6Y24_06070 GO736_04075 GO782_13000 GO793_04130 GO814_05345 GO829_10120 GO941_10600 GO942_01980 GQX37_03545 GZ067_04855 GZ156_07445 HMPREF3211_01844 M1K003_1641 NCTC13131_00580 NCTC5664_02558 NCTC6133_01267 NCT…	Staphylococcus aureus	662	plasma membrane [GO:0005886]; respirasome [GO:0070469]	qoxB
A0A0D1GKA8	A0A0D1GKA8	unreviewed	A0A0D1GKA8_STAAU	Quinol oxidase subunit 3 (EC 1.10.3.-)	qoxC A6762_05100 C7M54_06190 CRI62_01255 CV021_04830 DD547_01016 E1948_05070 E1948_08465 EAS58_07980 EP54_04945 EQ90_04955 ERS179182_01775 FAF17_04745 G0V65_01045 G6W63_06480 G6X24_13580 G6Y24_06075 GO736_04080 GO782_13005 GO814_05340 GO829_10115 GO941_10595 GO942_01985 GQX37_03550 GZ067_04860 GZ156_07450 HMPREF3211_01845 M1K003_1642 NCTC13131_00581 NCTC5664_02559 NCTC6133_01266 NCTC7878_00795 QU…	Staphylococcus aureus	201	plasma membrane [GO:0005886]	qoxC
A0A0S2J5U9	A0A0S2J5U9	unreviewed	A0A0S2J5U9_STAAU	Regulatory protein MsrR	msrR BN1321_260003 CV021_02885 GO941_05380 QU38_13185 TN60_03060	Staphylococcus aureus	327	membrane [GO:0016020]	msrR
A0A6B0CQ75	A0A6B0CQ75	unreviewed	A0A6B0CQ75_STAAU	Regulatory protein YycH domain-containing protein	GO941_01845	Staphylococcus aureus	398	membrane [GO:0016020]
A0A6B0C501	A0A6B0C501	unreviewed	A0A6B0C501_STAAU	Regulatory protein YycH-like domain-containing protein	GO793_16670 GO941_00875	Staphylococcus aureus	262	membrane [GO:0016020]
A0A6B0BCT6	A0A6B0BCT6	unreviewed	A0A6B0BCT6_STAAU	Restriction endonuclease subunit S	GO793_07680 GO941_06195	Staphylococcus aureus	205
A0A0U1ME04	A0A0U1ME04	unreviewed	A0A0U1ME04_STAAU	Restriction endonuclease subunit S (Type I restriction modification DNA specificity domain protein)	BN1321_100001 GO793_01270 GO941_06940	Staphylococcus aureus	419
A0A0U1MVI3	A0A0U1MVI3	unreviewed	A0A0U1MVI3_STAAU	Restriction endonuclease subunit S (Type I restriction modification DNA specificity domain protein)	BN1321_540004 GO793_07520 GO941_08360	Staphylococcus aureus	383
A0A0U1MNE7	A0A0U1MNE7	unreviewed	A0A0U1MNE7_STAAU	Riboflavin synthase (EC 2.5.1.9)	ribE BN1321_260402 GO941_05680 TN60_00980	Staphylococcus aureus	210		ribE
W8TV61	W8TV61	unreviewed	W8TV61_STAAU	Ribonuclease BN (EC 3.1.-.-) (YihY family inner membrane protein) (YihY family protein) (YihY/virulence factor BrkB family protein)	yihY yihY_1 C7M54_10950 DD547_01990 E1948_09910 E1948_10610 EP54_01900 ERS179182_01873 FAF17_13490 G6X24_07560 G6Y24_02825 GO814_14140 GO829_06330 GO941_02370 GO942_00130 GQX37_03705 HMPREF3211_01154 M1K003_1840 NCTC13131_01225 SAHC1335_02952 SAMEA103891415_02558 SAMEA1466929_01391 SAMEA1469847_02013 SAMEA2076235_02056 SAMEA2078260_01988 SAMEA2078588_01721 SAMEA2078837_02049 SAMEA2080344_01883 SA…	Staphylococcus aureus	405	membrane [GO:0016020]	yihY
A0A0D1IM32	A0A0D1IM32	unreviewed	A0A0D1IM32_STAAU	Ribonuclease J (RNase J) (EC 3.1.-.-)	rnjA rnj BN1321_230011 C7M54_06355 CV021_09905 DD547_01045 E1948_05230 E1948_08320 EAS58_08145 EP54_07395 EQ90_05115 ERS179182_01476 FAF17_05055 G0V65_01195 G6W63_06635 G6X24_13425 G6Y24_05920 GO736_08855 GO782_12855 GO793_04235 GO814_07030 GO829_10270 GO941_17785 GO942_06580 GQX37_03395 GZ067_04705 GZ156_07300 HMPREF3211_00767 M1K003_1610 NCTC13131_00551 NCTC7972_00876 QU38_05695 SA0759_00843 SA…	Staphylococcus aureus	565	cytoplasm [GO:0005737]	rnjA
W8UY96	W8UY96	unreviewed	W8UY96_STAAU	Ribonuclease J (RNase J) (EC 3.1.-.-)	rnjB rnj A6762_06235 BN1321_240123 C7M54_07365 CRI62_00080 DD547_01297 E1948_05670 E1948_06245 EP54_08795 EQ90_07865 ERS179182_01048 FAF17_12370 G6W63_11845 G6X24_12310 G6Y24_07935 GO736_09815 GO782_05975 GO793_16995 GO814_06070 GO829_08375 GO941_10125 GO942_07540 GQX37_06715 GZ067_03750 GZ156_08335 NCTC13131_00367 QU38_12735 SA0759_02788 SA950122_02699 SAHC1335_02209 SAMEA103891221_01576 SAMEA10…	Staphylococcus aureus	557	cytoplasm [GO:0005737]	rnjB
D2Z097	D2Z097	unreviewed	D2Z097_STAAU	Ribosome hibernation promoting factor (HPF)	hpf raiA yfiA yvyD A6762_03670 BN1321_170086 C7M54_04890 CRI62_09870 CV021_09125 DD547_00726 E1948_01195 E1948_03840 EAS58_06495 EP54_02760 EQ90_03750 ERS179182_00282 FAF17_02490 G0V65_08545 G6W63_01690 G6X24_08285 G6Y24_04360 GO736_05200 GO782_16020 GO793_15105 GO814_03380 GO829_00990 GO941_10480 GO942_03205 GQX37_05310 GZ067_05975 GZ156_03940 HMPREF3211_01097 M1K003_1172 NCTC13131_00825 NCTC613…	Staphylococcus aureus	190	cytoplasm [GO:0005737]	hpf
W8UBB3	W8UBB3	unreviewed	W8UBB3_STAAU	Ribosome-recycling factor (RRF) (Ribosome-releasing factor)	frr frr_1 A6762_06155 C7M54_07275 CRI62_00170 CV021_03070 DD547_01281 E1948_05590 E1948_06155 EAS58_03640 EP54_08715 EQ90_07945 G0V65_02420 G6W63_11765 G6X24_12390 G6Y24_08015 GO736_09735 GO782_06055 GO793_05305 GO814_06150 GO829_08455 GO941_14855 GO942_07460 GQX37_06795 GZ067_03830 GZ156_08255 HMPREF3211_01303 M1K003_0100 NCTC13131_00383 NCTC5664_02240 NCTC6133_01536 NCTC7972_00689 QU38_12655 SA…	Staphylococcus aureus	184	cytoplasm [GO:0005737]	frr
A0A0D1G603	A0A0D1G603	unreviewed	A0A0D1G603_STAAU	RNA polymerase sigma factor SigA	rpoD sigA sigA_1 A6762_07750 BN1321_260198 C7M54_08945 CRI62_07685 CV021_16540 DD547_01647 E1948_07995 E1948_09680 EAS58_05340 EP54_01075 EQ90_01920 ERS179182_00098 FAF17_00730 G0V65_00540 G6W63_07340 G6X24_04450 G6Y24_00980 GO736_02855 GO782_10920 GO793_13835 GO814_12720 GO829_14950 GO941_15375 GO942_05345 GQX37_09790 GZ067_02235 HMPREF3211_01712 M1K003_1313 NCTC13131_01929 NCTC5664_03501 NCTC61…	Staphylococcus aureus	368	cytoplasm [GO:0005737]	rpoD
H9BRP7	H9BRP7	unreviewed	H9BRP7_STAAU	SarR (Transcriptional regulator) (Staphylococcal accessory regulator) (Transcriptional regulator SarR)	sarR A6762_11715 BN1321_380130 C7M54_13195 CRI62_04090 CV021_17685 DD547_02330 E1948_02785 E1948_12120 EAS58_00620 EQ90_01530 ERS179182_00734 FAF17_01220 G6W63_00535 G6X24_00450 G6Y24_09130 GO736_08270 GO782_14395 GO793_08605 GO814_07640 GO829_01490 GO941_01685 GO942_01380 GQX37_08055 GZ067_11850 GZ156_00940 M1K003_0837 NCTC10702_03608 NCTC13131_01637 NCTC6133_03090 NCTC7878_00261 NCTC7972_02417 …	Staphylococcus aureus	115		sarR
H9BRP6	H9BRP6	unreviewed	H9BRP6_STAAU	SarS (MarR family transcriptional regulator) (Staphylococcal accessory regulator A)	sarS sarH2 DD547_00100 E1948_00585 E1948_11765 EAS58_11215 EP54_06625 EQ90_09065 ERS179182_01161 G6W63_09570 G6Y24_11845 GO736_02065 GO793_05490 GO814_02735 GO829_12270 GO941_02065 GO942_14015 GZ067_09385 M1K003_0656 SAMEA103891221_00768 SAMEA103891415_02354 SAMEA1466929_02383 SAMEA1469847_02327 SAMEA4553026_01711 SAMEA70153168_00896	Staphylococcus aureus	250		sarS
A0A6B0CAT7	A0A6B0CAT7	unreviewed	A0A6B0CAT7_STAAU	Serine hydroxymethyltransferase (SHMT) (Serine methylase) (EC 2.1.2.1)	glyA GO941_07350	Staphylococcus aureus	412	cytoplasm [GO:0005737]	glyA
A0A0U1MG80	A0A0U1MG80	unreviewed	A0A0U1MG80_STAAU	Serine-aspartate repeat-containing protein C (YSIRK-type signal peptide-containing protein)	sdrC BN1321_130049 GO793_04565 GO941_04490	Staphylococcus aureus	878	extracellular region [GO:0005576]; membrane [GO:0016020]	sdrC
A0A6B0CZ41	A0A6B0CZ41	unreviewed	A0A6B0CZ41_STAAU	Serine--tRNA ligase (EC 6.1.1.11) (Seryl-tRNA synthetase) (SerRS) (Seryl-tRNA(Ser/Sec) synthetase)	serS GO941_14295	Staphylococcus aureus	428	cytoplasm [GO:0005737]	serS
A0A6B0CVB5	A0A6B0CVB5	unreviewed	A0A6B0CVB5_STAAU	Signal recognition particle receptor FtsY (SRP receptor) (EC 3.6.5.4)	ftsY GO941_15740	Staphylococcus aureus	416	cytoplasm [GO:0005737]; plasma membrane [GO:0005886]	ftsY
A0A3M8U208	A0A3M8U208	unreviewed	A0A3M8U208_STAAU	site-specific DNA-methyltransferase (adenine-specific) (EC 2.1.1.72)	hsdM_1 DD547_01883 GO793_07675 GO941_06190 M1K003_2112 SA950122_02983 SAMEA4553026_00084 SAMEA70153168_00061	Staphylococcus aureus	518		hsdM_1
W8U6K4	W8U6K4	unreviewed	W8U6K4_STAAU	Small ribosomal subunit protein bS16	rpsP rpsP_1 A6762_06035 BN1321_240084 C7M54_07160 CRI62_00290 CV021_11345 DD547_01260 E1948_05475 E1948_06040 EAS58_03535 EP54_08595 EQ90_08065 ERS179182_01011 FAF17_11165 G0V65_02535 G6W63_11660 G6X24_12505 G6Y24_13750 GO736_09620 GO782_06170 GO793_08775 GO814_06265 GO829_08570 GO941_12470 GO942_07345 GQX37_06910 GZ067_03935 GZ156_09605 HMPREF3211_01282 M1K003_0079 NCTC10702_01954 NCTC13131_0040…	Staphylococcus aureus	91	cytoplasm [GO:0005737]; ribonucleoprotein complex [GO:1990904]; ribosome [GO:0005840]	rpsP
A0A0D1HF64	A0A0D1HF64	unreviewed	A0A0D1HF64_STAAU	Small ribosomal subunit protein bS18	rpsR rpsR_2 A6762_01720 BN1321_80087 C7M54_02620 CRI62_03210 CV021_06845 DD547_00354 E1948_01885 E1948_06335 EAS58_09400 EP54_08245 EQ90_08530 ERS179182_01327 FAF17_10305 G0V65_03230 G6W63_10860 G6X24_05455 G6Y24_06710 GO736_14255 GO782_08860 GO793_13370 GO814_10575 GO829_13630 GO941_16000 GO942_09275 GQX37_01280 GZ067_08015 GZ156_06260 HMPREF3211_02450 M1K003_0387 NCTC10702_00705 NCTC13131_05824…	Staphylococcus aureus	80	ribonucleoprotein complex [GO:1990904]; ribosome [GO:0005840]	rpsR
A0A0D1HQV9	A0A0D1HQV9	unreviewed	A0A0D1HQV9_STAAU	Small ribosomal subunit protein bS6	rpsF rpsF_2 A6762_01710 BN1321_80085 C7M54_02610 CRI62_03200 CV021_06855 DD547_00352 E1948_01875 E1948_06345 EAS58_09390 EP54_08255 EQ90_08540 ERS179182_01329 FAF17_10315 G0V65_03220 G6W63_10850 G6X24_05445 G6Y24_06700 GO736_14245 GO782_08870 GO793_13380 GO814_10585 GO829_13620 GO941_16010 GO942_09285 GQX37_01290 GZ067_08025 GZ156_06270 HMPREF3211_02452 M1K003_0389 NCTC10702_00703 NCTC13131_05822…	Staphylococcus aureus	98	ribonucleoprotein complex [GO:1990904]; ribosome [GO:0005840]	rpsF
A0A0D1J193	A0A0D1J193	unreviewed	A0A0D1J193_STAAU	Small ribosomal subunit protein uS12	rpsL A6762_02570 BN1321_130030 CRI62_05845 CV021_09415 DD547_00516 E1948_00155 E1948_02765 EAS58_12155 EP54_12965 EQ90_07135 ERS179182_01930 G0V65_10090 G6W63_01200 G6X24_14645 G6Y24_14970 GO736_12410 GO782_08055 GO793_06920 GO814_00290 GO829_07040 GO941_07975 GO942_12750 GZ067_07065 GZ156_05780 M1K003_2006 NCTC5664_00098 NCTC6133_00646 NCTC7878_01163 NCTC7972_01389 QU38_09740 SA0759_02507 SA9501…	Staphylococcus aureus	137	small ribosomal subunit [GO:0015935]	rpsL
W8U8U6	W8U8U6	unreviewed	W8U8U6_STAAU	Small ribosomal subunit protein uS13	rpsM rpsM_1 A6762_11360 BN1321_380059 C7M54_12830 CRI62_03740 CV021_18035 DD547_02263 E1948_03135 E1948_11760 EAS58_00270 EP54_02195 EQ90_01170 ERS179182_00667 FAF17_03745 G0V65_08075 G6W63_05980 G6X24_00100 G6Y24_08780 GO736_07920 GO782_14745 GO793_04170 GO814_07290 GO829_00670 GO941_10770 GO942_01030 GQX37_14895 GZ067_12205 GZ156_01290 HMPREF3211_01551 M1K003_0769 NCTC13131_01569 NCTC5664_01688…	Staphylococcus aureus	121	ribonucleoprotein complex [GO:1990904]; ribosome [GO:0005840]	rpsM
W8U6H8	W8U6H8	unreviewed	W8U6H8_STAAU	Small ribosomal subunit protein uS15	rpsO rpsO_1 A6762_06225 BN1321_240121 C7M54_07350 CRI62_00095 CV021_03145 DD547_01295 E1948_05660 E1948_06230 EAS58_03715 EP54_08785 EQ90_07875 ERS179182_01046 FAF17_12360 G0V65_02350 G6W63_11835 G6X24_12320 G6Y24_07945 GO736_09805 GO782_05985 GO793_17005 GO814_06080 GO829_08385 GO941_10135 GO942_07530 GQX37_06725 GZ067_03760 GZ156_08325 HMPREF3211_01317 M1K003_0114 NCTC10702_02013 NCTC13131_0036…	Staphylococcus aureus	89	cytoplasm [GO:0005737]; ribonucleoprotein complex [GO:1990904]; ribosome [GO:0005840]	rpsO
A0A0D1GJS3	A0A0D1GJS3	unreviewed	A0A0D1GJS3_STAAU	Small ribosomal subunit protein uS19	rpsS rpsS_1 A6762_11460 BN1321_380078 C7M54_12930 CRI62_03840 CV021_17935 DD547_02283 E1948_03035 E1948_11860 EAS58_00370 EP54_02095 EQ90_01270 ERS179182_00687 FAF17_03845 G0V65_07975 G6W63_05880 G6X24_00200 G6Y24_08880 GO736_08020 GO782_14645 GO793_01635 GO814_07390 GO829_00770 GO941_08970 GO942_01130 GQX37_14795 GZ067_12105 GZ156_01190 M1K003_0789 NCTC10702_03544 NCTC13131_01589 NCTC7972_02464 …	Staphylococcus aureus	92	cytoplasm [GO:0005737]; small ribosomal subunit [GO:0015935]	rpsS
A0A6B0D0C7	A0A6B0D0C7	unreviewed	A0A6B0D0C7_STAAU	Small ribosomal subunit protein uS2	rpsB GO941_14835	Staphylococcus aureus	255	small ribosomal subunit [GO:0015935]	rpsB
A0A0D1HMM2	A0A0D1HMM2	unreviewed	A0A0D1HMM2_STAAU	Small ribosomal subunit protein uS3	rpsC rpsC_1 A6762_11450 BN1321_380076 CRI62_03830 CV021_17945 DD547_02281 E1948_03045 E1948_11850 EAS58_00360 EP54_02105 EQ90_01260 ERS179182_00685 FAF17_03835 G0V65_07985 G6W63_05890 G6X24_00190 G6Y24_08870 GO736_08010 GO782_14655 GO793_01645 GO814_07380 GO829_00760 GO941_08980 GO942_01120 GQX37_14805 GZ067_12115 GZ156_01200 HMPREF3211_01569 M1K003_0787 NCTC10702_03542 NCTC13131_01587 NCTC5664_0…	Staphylococcus aureus	217	ribonucleoprotein complex [GO:1990904]; ribosome [GO:0005840]	rpsC
A0A0D1HIM3	A0A0D1HIM3	unreviewed	A0A0D1HIM3_STAAU	Small ribosomal subunit protein uS7	rpsG rpsG_1 A6762_02575 BN1321_130031 C7M54_03720 CRI62_05840 CV021_09410 CV021_16315 DD547_00517 E1948_00160 E1948_02770 EAS58_12150 EP54_12970 EQ90_07140 ERS179182_01931 FAF17_03325 G0V65_10085 G6W63_01195 G6X24_14640 G6Y24_14965 GO736_12415 GO782_08050 GO793_06925 GO814_00285 GO829_07035 GO941_07980 GO942_12745 GQX37_06500 GZ067_07060 GZ156_05785 HMPREF3211_01392 M1K003_2007 NCTC13131_01038 NC…	Staphylococcus aureus	156	small ribosomal subunit [GO:0015935]	rpsG
A0A0D1IEZ8	A0A0D1IEZ8	unreviewed	A0A0D1IEZ8_STAAU	Small ribosomal subunit protein uS8	rpsH rpsH_1 A6762_11410 BN1321_380068 C7M54_12880 CRI62_03790 CV021_17985 DD547_02273 E1948_03085 E1948_11810 EAS58_00320 EP54_02145 EQ90_01220 ERS179182_00677 FAF17_03795 G0V65_08025 G6W63_05930 G6X24_00150 G6Y24_08830 GO736_07970 GO782_14695 GO793_01685 GO814_07340 GO829_00720 GO941_09020 GO942_01080 GQX37_14845 GZ067_12155 GZ156_01240 HMPREF3211_01561 M1K003_0779 NCTC13131_01579 NCTC5664_01676…	Staphylococcus aureus	132	ribonucleoprotein complex [GO:1990904]; ribosome [GO:0005840]	rpsH
A0A6M1V5W2	A0A6M1V5W2	unreviewed	A0A6M1V5W2_STAAU	Small ribosomal subunit protein uS9	rpsI rpsI_1 BN1321_380049 C7M54_12785 CRI62_03695 CV021_12640 DD547_02254 E1948_11715 EAS58_00225 ERS179182_00657 FAF17_13725 G0V65_13015 G6W63_06025 G6X24_00055 G6Y24_08735 GO736_07875 GO782_14790 GO793_16570 GO814_07245 GO829_00625 GO941_09165 GO942_00985 GQX37_14940 GZ067_12250 GZ156_01335 M1K003_0758 NCTC13131_01558 NCTC5664_01700 NCTC6133_03004 NCTC7878_01046 NCTC7972_02494 SAHC1335_00180 SA…	Staphylococcus aureus	132	ribonucleoprotein complex [GO:1990904]; ribosome [GO:0005840]	rpsI
A0A5N5IJZ3	A0A5N5IJZ3	unreviewed	A0A5N5IJZ3_STAAU	Staphylococcal enterotoxin type O	seo E1948_09430 E1948_12650 G6X24_12935 G6Y24_12930 GO782_00110 GO793_12550 GO829_03530 GO941_09055	Staphylococcus aureus	260	extracellular region [GO:0005576]	seo
A0A6B0D1J6	A0A6B0D1J6	unreviewed	A0A6B0D1J6_STAAU	Staphylococcal protein A	spa GO941_10010	Staphylococcus aureus	405		spa
A0A6B0CNC1	A0A6B0CNC1	unreviewed	A0A6B0CNC1_STAAU	Staphylococcal protein A	spa GO941_12545	Staphylococcus aureus	104	membrane [GO:0016020]	spa
A0A224B3G8	A0A224B3G8	unreviewed	A0A224B3G8_STAAU	Staphylokinase	sak GO941_12605 UF67_2283	Staphylococcus aureus	163	extracellular region [GO:0005576]	sak
A0A6B0CZE2	A0A6B0CZE2	unreviewed	A0A6B0CZE2_STAAU	Staphylopine-dependent metal ABC transporter substrate-binding protein CntA	cntA GO793_09960 GO941_14980	Staphylococcus aureus	410		cntA
A0A0D1K919	A0A0D1K919	unreviewed	A0A0D1K919_STAAU	Succinate--CoA ligase [ADP-forming] subunit alpha (EC 6.2.1.5) (Succinyl-CoA synthetase subunit alpha) (SCS-alpha)	sucD BN1321_240093 CV021_11300 DD547_01268 E1948_05515 E1948_06080 EAS58_03575 EP54_08640 EQ90_08020 ERS179182_01019 G6X24_12465 G6Y24_15490 GO736_09660 GO782_06130 GO793_11720 GO814_06225 GO829_08530 GO941_15765 GO942_07385 HMPREF3211_01290 QU38_12575 SAMEA103891221_01606 SAMEA103891415_00179 SAMEA1469847_01525 SAMEA4008671_01356 SAMEA70153168_01808 TN60_06380 UF67_2070	Staphylococcus aureus	302		sucD
W8UYB9	W8UYB9	unreviewed	W8UYB9_STAAU	Succinate--CoA ligase [ADP-forming] subunit beta (EC 6.2.1.5) (Succinyl-CoA synthetase subunit beta) (SCS-beta)	sucC sucC_1 A6762_06075 BN1321_240092 C7M54_07195 CV021_11305 DD547_01267 EAS58_03570 EP54_08635 EQ90_08025 FAF17_11130 G0V65_02500 G6W63_11695 G6X24_12470 G6Y24_15485 GO736_09655 GO782_06135 GO793_11725 GO814_06230 GO829_08535 GO941_15770 GO942_07380 GQX37_06875 GZ156_09570 HMPREF3211_01289 M1K003_0086 NCTC13131_00397 NCTC6133_01516 NCTC7878_01871 NCTC7972_00705 QU38_12570 SA0759_01001 SA950122_…	Staphylococcus aureus	388	cytoplasm [GO:0005737]	sucC
A0A0D1GRH1	A0A0D1GRH1	unreviewed	A0A0D1GRH1_STAAU	Superoxide dismutase (EC 1.15.1.1)	sodA sodA_1 A6762_07710 BN1321_260190 C7M54_08905 CRI62_07645 CV021_16580 DD547_01639 E1948_07955 E1948_09720 EAS58_05300 EP54_01115 EQ90_12445 ERS179182_00090 FAF17_00690 G0V65_00580 G6W63_07300 G6X24_04490 G6Y24_00940 GO736_02895 GO782_10880 GO793_15860 GO814_12680 GO829_14910 GO941_07540 GO942_05385 GQX37_09830 GZ067_02275 GZ156_06685 HMPREF3211_01704 M1K003_1305 NCTC13131_01937 NCTC7972_00374…	Staphylococcus aureus	199		sodA
W8UU58	W8UU58	unreviewed	W8UU58_STAAU	Superoxide dismutase (EC 1.15.1.1)	sodA sodM A6762_00535 BN1321_40056 C7M54_00825 CRI62_02000 CV021_03995 DD547_00121 E1948_00700 E1948_11655 EAS58_11100 EP54_06740 EQ90_09180 ERS179182_01140 FAF17_01995 G0V65_08105 G6W63_09680 G6X24_03770 G6Y24_14260 GO736_02175 GO793_07615 GO814_02625 GO829_12375 GO941_07375 GO942_13905 GQX37_04275 GZ067_09275 GZ156_11425 HMPREF3211_00238 M1K003_0636 NCTC10702_00282 NCTC13131_06218 NCTC5664_0080…	Staphylococcus aureus	199		sodA
A0A0D1G9T6	A0A0D1G9T6	unreviewed	A0A0D1G9T6_STAAU	Tautomerase (EC 5.3.2.-)	A6762_06705 C7M54_07895 CRI62_06640 CV021_02880 E1948_06790 E1948_07600 EAS58_04300 EP54_13920 EQ90_07350 FAF17_03115 G0V65_11810 G6W63_00135 G6X24_11840 G6Y24_07735 GO736_13665 GO782_09480 GO793_07875 GO814_10180 GO829_07905 GO941_05375 GO942_13550 GQX37_04805 GZ067_03255 GZ156_11995 QU38_13190 SA0759_02847 SA950122_02753 TN60_03055	Staphylococcus aureus	61
A0A0U1MG89	A0A0U1MG89	unreviewed	A0A0U1MG89_STAAU	Thermonuclease (EC 3.1.31.1) (Micrococcal nuclease) (Staphylococcal nuclease)	nuc BN1321_180040 GO793_07945 GO941_04305 TN60_12010	Staphylococcus aureus	228	membrane [GO:0016020]	nuc
W8TWR9	W8TWR9	unreviewed	W8TWR9_STAAU	Thiamine-binding protein (Uncharacterized conserved protein)	A6762_06320 C7M54_07445 CRI62_06245 CV021_01930 DD547_01313 E1948_05755 E1948_06330 EP54_08875 EQ90_07785 ERS179182_02433 FAF17_12450 G6X24_12230 GO736_09895 GO782_03805 GO793_07690 GO814_05990 GO829_08295 GO941_00135 GO942_07620 GQX37_01970 M1K003_0134 NCTC10702_02036 NCTC13131_00351 NCTC5664_02171 NCTC6133_01579 NCTC7972_00655 QU38_12815 SAHC1335_02225 SAMEA103891221_01560 SAMEA103891415_00134 …	Staphylococcus aureus	97
A0A390U0D4	A0A390U0D4	unreviewed	A0A390U0D4_STAAU	Thiol peroxidase (Tpx) (EC 1.11.1.24) (Peroxiredoxin tpx) (Prx) (Thioredoxin peroxidase) (Thioredoxin-dependent peroxiredoxin)	tpx G6X24_10685 G6Y24_12340 GO793_07280 GO829_02935 GO941_13255 M1K003_2476 SAMEA70153168_00156	Staphylococcus aureus	164		tpx
A0A6B0CRL0	A0A6B0CRL0	unreviewed	A0A6B0CRL0_STAAU	Thioredoxin domain-containing protein	GO793_01070 GO941_04495	Staphylococcus aureus	163
A0A6B0CUD7	A0A6B0CUD7	unreviewed	A0A6B0CUD7_STAAU	Thioredoxin domain-containing protein	GO793_11880 GO941_02445	Staphylococcus aureus	62
W8UWE2	W8UWE2	unreviewed	W8UWE2_STAAU	Thioredoxin	A6762_09835 BN1321_320022 C7M54_11230 CRI62_10930 CV021_07900 DD547_02042 EAS58_12990 EP54_10385 EQ90_13995 FAF17_08440 G0V65_11985 G6W63_11415 G6X24_11645 G6Y24_03085 GO736_13480 GO793_05675 GO814_14400 GO829_06070 GO941_09135 GO942_00390 GQX37_09970 GZ067_00175 GZ156_13540 M1K003_1793 NCTC13131_01272 NCTC5664_02010 NCTC6133_02642 NCTC7878_02637 QU38_06880 SAHC1335_03002 SAMEA103891221_01269 SAM…	Staphylococcus aureus	187
A0A0D1H7G8	A0A0D1H7G8	unreviewed	A0A0D1H7G8_STAAU	Thioredoxin	trxA_1 trxA trxA_2 trxA_3 A6762_05550 BN1321_230068 C7M54_06655 CRI62_00785 CV021_01340 DD547_01167 E1948_05535 E1948_08035 EAS58_08450 EP54_07100 EQ90_05410 ERS179182_01531 FAF17_11630 G0V65_01480 G6W63_13565 G6X24_04960 G6Y24_05635 GO736_09140 GO782_07775 GO793_12950 GO814_06745 GO829_11450 GO941_00960 GO942_06865 GQX37_07450 GZ067_04415 GZ156_09865 HMPREF3211_00824 M1K003_2538 NCTC10702_01815 …	Staphylococcus aureus	104		trxA_1
W8UWZ2	W8UWZ2	unreviewed	W8UWZ2_STAAU	Thioredoxin (Thioredoxin family protein) (Thioredoxin-like protein)	ytpP A6762_08685 C7M54_09940 CRI62_08625 CV021_05370 DD547_01817 E1948_04225 E1948_08945 EAS58_10410 EP54_10320 ERS179182_02320 FAF17_04210 G0V65_08840 G6X24_10505 G6Y24_12520 GO736_07110 GO782_10360 GO793_13360 GO814_13790 GO829_03120 GO941_16085 GO942_04430 GQX37_12540 GZ067_01320 GZ156_08820 HMPREF3211_02305 M1K003_2173 NCTC10702_02742 NCTC13131_06094 NCTC6133_02338 NCTC7878_03641 NCTC7972_001…	Staphylococcus aureus	103		ytpP
O54079	O54079	unreviewed	O54079_STAAU	Thioredoxin reductase (EC 1.8.1.9)	trxB trxB_1 trxB_2 trxB_3 BN1321_180007 C7M54_04960 CV021_09195 DD547_00738 E1948_01265 E1948_03910 EAS58_06570 EP54_02830 EQ90_03820 ERS179182_00270 FAF17_02420 G6W63_01760 G6X24_08215 G6Y24_04430 GO736_05130 GO793_06830 GO814_03310 GO829_01060 GO941_10915 GO942_03135 GQX37_05380 GZ067_05905 GZ156_04010 HMPREF3211_01109 M1K003_1184 NCTC10702_01296 NCTC13131_00813 NCTC6133_00916 NCTC7878_03432 QU…	Staphylococcus aureus	311	cytoplasm [GO:0005737]	trxB
W8TVM8	W8TVM8	unreviewed	W8TVM8_STAAU	Threonine--tRNA ligase (EC 6.1.1.3) (Threonyl-tRNA synthetase) (ThrRS)	thrS thrS_2 BN1321_260313 C7M54_09580 E1948_03890 E1948_08600 EAS58_10045 EP54_09165 EQ90_02505 ERS179182_00213 FAF17_04055 G0V65_05085 G6X24_10840 G6Y24_12185 GO736_02280 GO782_11860 GO793_12125 GO814_13295 GO829_02780 GO941_04405 GO942_04770 GQX37_11925 GZ156_05530 HMPREF3211_00278 NCTC13131_06158 NCTC7878_03224 SA0759_01410 SAHC1335_02714 SAJPND4_01629 SAMEA103891221_02222 SAMEA103891415_01679…	Staphylococcus aureus	645	cytoplasm [GO:0005737]	thrS
A0A0U1MVU0	A0A0U1MVU0	unreviewed	A0A0U1MVU0_STAAU	TIM barrel protein (Xylose isomerase)	BN1321_60026 GO941_14500 TN60_05585	Staphylococcus aureus	322
A0A6B0BER1	A0A6B0BER1	unreviewed	A0A6B0BER1_STAAU	Transaldolase (EC 2.2.1.2)	GO793_13175 GO941_12505	Staphylococcus aureus	236	cytoplasm [GO:0005737]
W8UAB2	W8UAB2	unreviewed	W8UAB2_STAAU	Transcription elongation factor GreA (Transcript cleavage factor GreA)	greA greA_1 A6762_07990 BN1321_260247 C7M54_09185 CRI62_07925 CV021_08650 DD547_01694 E1948_03550 E1948_08250 EAS58_05605 EP54_09510 EQ90_02165 ERS179182_00146 FAF17_07170 G0V65_00305 G6W63_07570 G6X24_04215 G6Y24_01215 GO736_02620 GO782_12200 GO793_16830 GO814_12955 GO829_15185 GO941_10705 GO942_05110 GQX37_10785 GZ067_02005 GZ156_05190 HMPREF3211_01760 M1K003_1361 NCTC13131_01882 NCTC5664_03568…	Staphylococcus aureus	158		greA
A0A0D1H4D9	A0A0D1H4D9	unreviewed	A0A0D1H4D9_STAAU	Transcription factor (Universal stress protein) (Stress response protein NhaX) (Universal stress protein UspA) (Universal stress protein family)	uspA_1 nhaX A6762_08460 BN1321_260337 C7M54_09710 CRI62_08400 CV021_05140 DD547_01780 E1948_04005 E1948_08720 EAS58_10175 EP54_00770 EQ90_06310 ERS179182_00236 FAF17_15550 G0V65_05200 G6X24_10725 GO736_07330 GO782_11745 GO793_17945 GO814_13570 GO829_02895 GO941_03235 GO942_04650 GQX37_04420 GZ156_10835 M1K003_2469 NCTC10702_02679 NCTC13131_06133 NCTC7972_00226 QU38_08415 SA0759_01432 SA950122_014…	Staphylococcus aureus	137		uspA_1
A0A0D1FNC6	A0A0D1FNC6	unreviewed	A0A0D1FNC6_STAAU	Transcriptional regulator MraZ	mraZ A6762_05735 BN1321_240021 C7M54_06850 CRI62_00590 CV021_06270 DD547_01200 E1948_05175 E1948_05735 EAS58_03225 EP54_05755 EQ90_05605 ERS179182_02192 FAF17_11475 G0V65_11605 G6W63_02855 G6X24_09180 G6Y24_13450 GO736_09320 GO782_07595 GO793_02095 GO814_06565 GO829_08870 GO941_07455 GO942_07045 GQX37_07210 GZ067_04235 GZ156_11585 M1K003_0018 NCTC13131_00464 NCTC5664_02397 NCTC6133_01417 NCTC7878…	Staphylococcus aureus	143	cytoplasm [GO:0005737]; nucleoid [GO:0009295]	mraZ
W8TSD0	W8TSD0	unreviewed	W8TSD0_STAAU	Transcriptional regulator (DNA-binding protein) (HTH domain protein) (Helix-turn-helix domain-containing protein) (Helix-turn-helix transcriptional regulator) (Transcriptional regulator, Cro/CI family) (Transcriptional regulator, pbsX family protein)	A6762_09190 BN1321_290018 C7M54_10585 CRI62_12850 CV021_04615 DD547_01926 E1948_09575 E1948_12520 EAS58_14025 EP54_11200 EQ90_10440 ERS179182_02382 FAF17_12685 G0V65_10845 G6W63_06725 G6X24_13070 G6Y24_13065 GO736_07440 GO782_03925 GO793_16335 GO814_02015 GO829_03665 GO941_16105 GO942_03880 GQX37_06225 GZ067_00765 GZ156_12620 HMPREF3211_00477 M1K003_2700 NCTC13131_05979 NCTC5664_03973 NCTC6133_02…	Staphylococcus aureus	154
A0A133PYM5	A0A133PYM5	unreviewed	A0A133PYM5_STAAU	Transcriptional regulator	C7M54_13285 CV021_11820 E1948_12210 FAF17_06710 G0V65_06740 G6W63_00615 G6X24_00530 G6Y24_09210 GO736_08350 GO793_14205 GO814_07720 GO829_01570 GO941_13935 GO942_01460 GQX37_07975 GZ156_00860 HMPREF3211_01639	Staphylococcus aureus	307	membrane [GO:0016020]
O85142	O85142	unreviewed	O85142_STAAU	Transcriptional regulator (CzrA protein) (HTH-type transcriptional repressor CzrA) (Repressor protein) (Transcriptional repressor, arsR family) (Zn(II)-responsive metalloregulatory transcriptional repressor CzrA)	rzcA CzrA czrA czrA_1 czrA_2 A6762_10880 BN1321_350009 C7M54_12365 CRI62_11535 CV021_10345 DD547_02180 EAS58_11715 EP54_06885 EQ90_13065 FAF17_13815 G0V65_12460 G6W63_05680 G6X24_09685 G6Y24_05035 GO736_00450 GO793_16165 GO814_05535 GO829_06490 GO941_16585 GO942_06145 GQX37_08730 GZ067_12630 GZ156_05085 HMPREF3211_00009 M1K003_2263 NCTC10702_03381 NCTC13131_01480 NCTC5664_01801 NCTC6133_02909 NCT…	Staphylococcus aureus	106		rzcA
W8TRB6	W8TRB6	unreviewed	W8TRB6_STAAU	Transcriptional regulator (MarR family transcriptional regulator) (Staphylococcal accessory regulator family protein) (Staphylococcal accessory regulator-like protein SarV) (Transcriptional regulator SarV) (Transcriptional regulator, MarR family)	sarV A6762_11570 BN1321_380099 C7M54_13040 CRI62_03945 CV021_17830 DD547_02303 EAS58_00480 EP54_01985 EQ90_01380 FAF17_01080 G6W63_00395 G6X24_00310 G6Y24_08990 GO736_08130 GO793_07815 GO814_07500 GO829_01350 GO941_17255 GO942_01240 GQX37_14685 GZ067_11990 GZ156_01080 HMPREF3211_01592 M1K003_0809 NCTC13131_01610 NCTC7878_00299 QU38_05105 SA0759_03315 SA950122_03181 SAHC1335_00230 SAJPND4_02239 SA…	Staphylococcus aureus	116		sarV
A0A6B0CVR7	A0A6B0CVR7	unreviewed	A0A6B0CVR7_STAAU	Transketolase	GO941_16630	Staphylococcus aureus	252
A0A0D1J2E1	A0A0D1J2E1	unreviewed	A0A0D1J2E1_STAAU	Translation initiation factor IF-3	infC A6762_08325 C7M54_09570 CRI62_08265 CV021_05010 E1948_03880 E1948_08590 EAS58_10035 EP54_09175 EQ90_02495 FAF17_04045 G6W63_07900 G6X24_10850 G6Y24_12175 GO736_02290 GO782_11870 GO793_09200 GO814_13285 GO829_02770 GO941_10830 GO942_04780 GQX37_11915 GZ067_01670 GZ156_05520 QU38_08545 SAHC1335_05287 UF67_1038	Staphylococcus aureus	175	cytoplasm [GO:0005737]	infC
A0A0U1MN09	A0A0U1MN09	unreviewed	A0A0U1MN09_STAAU	Trigger factor (TF) (EC 5.2.1.8) (PPIase)	tig BN1321_260306 GO941_03270 TN60_01495	Staphylococcus aureus	433	cytoplasm [GO:0005737]	tig
W8U0T0	W8U0T0	unreviewed	W8U0T0_STAAU	Triosephosphate isomerase (TIM) (TPI) (EC 5.3.1.1) (Triose-phosphate isomerase)	tpiA tpi tpiA_1 BN1321_180021 C7M54_05020 DD547_00749 EAS58_06635 EP54_12620 EQ90_03880 FAF17_09830 G0V65_09750 G6X24_08165 G6Y24_04485 GO736_05080 GO793_11755 GO814_03260 GO829_01110 GO941_09900 GO942_03080 GQX37_00515 GZ156_13415 M1K003_1195 NCTC13131_00801 NCTC7878_03447 NCTC7972_01124 QU38_10950 SA0759_00662 SA950122_00659 SAHC1335_05153 SAMEA103891221_01892 SAMEA103891415_00656 SAMEA1531697_…	Staphylococcus aureus	253	cytoplasm [GO:0005737]	tpiA
A0A6B0CW76	A0A6B0CW76	unreviewed	A0A6B0CW76_STAAU	tripeptide aminopeptidase (EC 3.4.11.4)	pepT GO941_08555	Staphylococcus aureus	391		pepT
A0A6B0BLV6	A0A6B0BLV6	unreviewed	A0A6B0BLV6_STAAU	Trypsin-like serine protease	GO793_00770 GO941_17000	Staphylococcus aureus	281	membrane [GO:0016020]
W8U075	W8U075	unreviewed	W8U075_STAAU	Tryptophan--tRNA ligase (EC 6.1.1.2) (Tryptophanyl-tRNA synthetase) (TrpRS)	trpS trpS_1 A6762_04770 BN1321_210001 C7M54_05845 CRI62_01590 DD547_00953 EP54_04615 EQ90_04625 FAF17_07780 G6X24_13915 GO736_04425 GO793_17575 GO814_04995 GO829_09780 GO941_08660 GO942_02330 GQX37_01775 GZ156_11060 HMPREF3211_01914 M1K003_2422 NCTC10702_01521 NCTC13131_00650 SA950122_00769 SAHC1335_01831 SAJPND4_00918 SAMEA103891221_01160 SAMEA103891415_00503 SAMEA2076235_00170 SAMEA2078260_0048…	Staphylococcus aureus	329	cytoplasm [GO:0005737]	trpS
A0A6B0CIT1	A0A6B0CIT1	unreviewed	A0A6B0CIT1_STAAU	Type I glutamate--ammonia ligase	GO941_02625	Staphylococcus aureus	152
A0A0D1JQF8	A0A0D1JQF8	unreviewed	A0A0D1JQF8_STAAU	Type II NADH:quinone oxidoreductase (EC 1.6.5.9) (NDH-2)	yumB BN1321_190063 C7M54_05570 CV021_07465 DD547_00883 E1948_01795 E1948_04460 EAS58_07005 EP54_11840 EQ90_04350 ERS179182_00826 FAF17_04315 G0V65_05670 G6X24_14185 G6Y24_10235 GO736_04695 GO782_01440 GO793_04840 GO814_04725 GO829_00150 GO941_13785 GO942_02605 GQX37_13610 HMPREF3211_01971 M1K003_2368 NCTC13131_00704 NCTC6133_01094 NCTC7972_01030 QU38_11320 SAHC1335_01774 SAJPND4_00858 SAMEA103891…	Staphylococcus aureus	402		yumB
A0A6B0CZN3	A0A6B0CZN3	unreviewed	A0A6B0CZN3_STAAU	Uncharacterized protein	GO793_00475 GO941_15755	Staphylococcus aureus	65
X5E0H3	X5E0H3	unreviewed	X5E0H3_STAAU	Uncharacterized protein	BN1321_260262 C7M54_09255 DD547_01708 E1948_03620 E1948_08320 EP54_09440 EQ90_02235 ERS179182_00161 FAF17_07240 G6W63_07640 G6X24_04145 G6Y24_01285 GO736_02550 GO782_12130 GO793_03430 GO814_13025 GO829_15255 GO941_00820 GO942_05040 GQX37_10855 GZ067_01935 GZ156_05260 HMPREF3211_01774 M1K003_1375 NCTC10702_02553 NCTC13131_01867 NCTC5664_03585 NCTC7972_00303 QU38_08810 SA0759_02999 SA950122_02910 S…	Staphylococcus aureus	48
A0A2C9TX52	A0A2C9TX52	unreviewed	A0A2C9TX52_STAAU	Uncharacterized protein	CV021_10510 DD547_00657 EAS58_06115 EP54_04105 EQ90_03375 FAF17_12570 G6W63_12585 G6X24_08645 G6Y24_01880 GO736_05560 GO793_00900 GO814_03740 GO829_10765 GO941_00565 GO942_03565 GZ067_06335 GZ156_03580 M1K003_1102 NCTC10702_01154 NCTC13131_00894 SAHC1335_05140 SAMEA103891221_01985 SAMEA103891415_00749 SAMEA4553026_01183 SAMEA70153168_02444	Staphylococcus aureus	227
A0A0D1HD00	A0A0D1HD00	unreviewed	A0A0D1HD00_STAAU	Universal stress protein	uspA_2 A6762_08490 BN1321_260342 C7M54_09735 CRI62_08425 CV021_05170 DD547_01784 E1948_04030 E1948_08745 EAS58_10205 EP54_00795 EQ90_06335 ERS179182_00240 FAF17_15575 G0V65_05225 G6W63_12830 G6X24_10700 G6Y24_12325 GO736_07305 GO782_11720 GO793_01240 GO814_13595 GO829_02920 GO941_16950 GO942_04625 GQX37_04445 GZ067_01515 GZ156_10810 HMPREF3211_02270 M1K003_2473 NCTC10702_02683 NCTC13131_06129 NCT…	Staphylococcus aureus	166	cytoplasm [GO:0005737]	uspA_2
W8UAA8	W8UAA8	unreviewed	W8UAA8_STAAU	UPF0473 protein A6762_08015	yrzB A6762_08015 BN1321_260252 C7M54_09210 CRI62_07950 CV021_08675 DD547_01699 E1948_03575 E1948_08275 EAS58_05630 EP54_09485 EQ90_02190 ERS179182_00151 FAF17_07195 G0V65_00280 G6W63_07595 G6X24_04190 G6Y24_01240 GO736_02595 GO782_12175 GO793_16805 GO814_12980 GO829_15210 GO941_10680 GO942_05085 GQX37_10810 GZ067_01980 GZ156_05215 HMPREF3211_01765 M1K003_1366 NCTC10702_02542 NCTC13131_01877 NCTC6…	Staphylococcus aureus	102		yrzB
A0A0D1IVL3	A0A0D1IVL3	unreviewed	A0A0D1IVL3_STAAU	Uridylate kinase (UK) (EC 2.7.4.22) (Uridine monophosphate kinase) (UMP kinase) (UMPK)	pyrH pyrH_1 smbA A6762_06150 BN1321_240106 C7M54_07270 CRI62_00175 CV021_03065 DD547_01280 E1948_05585 E1948_06150 EAS58_03635 EP54_08710 EQ90_07950 ERS179182_01031 FAF17_12280 G0V65_02425 G6W63_11760 G6X24_12395 G6Y24_15560 GO736_09730 GO782_06060 GO793_05300 GO814_06155 GO829_08460 GO941_14850 GO942_07455 GZ067_03835 GZ156_08250 M1K003_0099 NCTC13131_00384 NCTC5664_02241 NCTC6133_01535 NCTC7972…	Staphylococcus aureus	240	cytoplasm [GO:0005737]	pyrH
A0A6B0CHE8	A0A6B0CHE8	unreviewed	A0A6B0CHE8_STAAU	Uridylyltransferase	GO793_09685 GO941_01860	Staphylococcus aureus	102
A0A6B0D2D2	A0A6B0D2D2	unreviewed	A0A6B0D2D2_STAAU	urocanate hydratase (EC 4.2.1.49) (Imidazolonepropionate hydrolase)	GO793_17060 GO941_01370	Staphylococcus aureus	227
A0A6B0CGB7	A0A6B0CGB7	unreviewed	A0A6B0CGB7_STAAU	Urocanate hydratase (EC 4.2.1.49)	hutU GO793_08395 GO941_02485	Staphylococcus aureus	263		hutU
A0A0D6WDQ5	A0A0D6WDQ5	unreviewed	A0A0D6WDQ5_STAAU	Valine--tRNA ligase (EC 6.1.1.9) (Valyl-tRNA synthetase) (ValRS)	valS valS_2 C7M54_09475 DD547_01738 EAS58_09940 EP54_09270 EQ90_02400 FAF17_03950 G6X24_10940 G6Y24_12085 GO814_13195 GO829_02680 GO941_05780 GO942_04870 GQX37_11825 GZ156_05430 HMPREF3211_00298 M1K003_2429 NCTC13131_06385 SA0759_01392 SAHC1335_02694 SAJPND4_01611 SAMEA103891221_02242 SAMEA103891415_01699 SAMEA2076235_02546 SAMEA2078260_02527 SAMEA2078588_02527 SAMEA2078837_02558 SAMEA2080344_025…	Staphylococcus aureus	876	cytoplasm [GO:0005737]	valS
A0A6B0D578	A0A6B0D578	unreviewed	A0A6B0D578_STAAU	YSIRK-type signal peptide-containing protein	GO793_10255 GO941_12110	Staphylococcus aureus	723	extracellular region [GO:0005576]
A0A6B0CMZ4	A0A6B0CMZ4	unreviewed	A0A6B0CMZ4_STAAU	YSIRK-type signal peptide-containing protein	GO793_15930 GO941_14655	Staphylococcus aureus	716	extracellular region [GO:0005576]
A0A6B0D0S3	A0A6B0D0S3	unreviewed	A0A6B0D0S3_STAAU	YSIRK-type signal peptide-containing protein	GO941_07900	Staphylococcus aureus	465	extracellular region [GO:0005576]
A0A6B0CKY9	A0A6B0CKY9	unreviewed	A0A6B0CKY9_STAAU	YSIRK-type signal peptide-containing protein	GO941_08120	Staphylococcus aureus	342	extracellular region [GO:0005576]; membrane [GO:0016020]
A0A6B0BNZ6	A0A6B0BNZ6	unreviewed	A0A6B0BNZ6_STAAU	ZinT/AdcA family metal-binding protein	GO793_03720 GO941_14995	Staphylococcus aureus	341

## Sheet: Table 3_GO_localization
GO proteins localization
From	Entry	Reviewed	Entry Name	Protein names	Gene Names	Organism	Length	Gene Ontology (cellular component)	Gene Names (primary)
W8U031	W8U031	unreviewed	W8U031_STAAU	1,4-dihydroxy-2-naphthoate octaprenyltransferase (DHNA-octaprenyltransferase) (EC 2.5.1.74)	menA menA_1 A6762_05005 CRI62_01355 CV021_04735 DD547_00999 E1948_04970 E1948_11545 EAS58_07885 EP54_04855 EQ90_04865 ERS179182_01792 FAF17_09625 G6W63_06385 G6X24_13675 G6Y24_06170 GO736_04175 GO793_15400 GO814_05245 GO829_10020 GO941_15685 GO942_02080 GQX37_05590 GZ156_13335 HMPREF3211_01863 M1K003_1659 NCTC10702_01583 NCTC13131_00599 NCTC5664_02588 NCTC6133_01248 NCTC7878_00775 NCTC7972_00923 …	Staphylococcus aureus	312	plasma membrane [GO:0005886]	menA
W8U5L7	W8U5L7	unreviewed	W8U5L7_STAAU	2,3-bisphosphoglycerate-independent phosphoglycerate mutase (BPG-independent PGAM) (Phosphoglyceromutase) (iPGM) (EC 5.4.2.12)	pgm_2 gpmI pgm_1 A6762_03810 C7M54_05025 CRI62_09720 CV021_05800 DD547_00750 E1948_01325 E1948_03985 EAS58_06640 EP54_12615 EQ90_03885 ERS179182_02502 FAF17_09825 G6W63_01815 G6X24_08160 G6Y24_04490 GO782_16155 GO814_03255 GO829_01115 GO941_09895 GO942_03075 GQX37_00520 GZ067_05850 GZ156_13410 HMPREF3211_00516 NCTC13131_00800 NCTC5664_02922 NCTC7972_01123 QU38_10955 SA0759_00663 SA950122_00660 SA…	Staphylococcus aureus	505	cytoplasm [GO:0005737]	pgm_2
A0A6B0CWD3	A0A6B0CWD3	unreviewed	A0A6B0CWD3_STAAU	30S ribosomal protein S18	GO793_06695 GO793_17385 GO941_17520 GO941_17910	Staphylococcus aureus	23	ribonucleoprotein complex [GO:1990904]; ribosome [GO:0005840]
A0A2C9TZG7	A0A2C9TZG7	unreviewed	A0A2C9TZG7_STAAU	3-methyl-2-oxobutanoate hydroxymethyltransferase (EC 2.1.2.11) (Ketopantoate hydroxymethyltransferase) (KPHMT)	panB A6762_13295 CRI62_05370 DD547_02629 E1948_06680 E1948_13805 EAS58_02290 EP54_00215 EQ90_02800 ERS179182_01679 G6W63_04230 G6X24_02035 G6Y24_05365 GO736_01100 GO782_06630 GO814_09245 GO829_04345 GO941_08205 GO942_11545 GZ067_10300 GZ156_02980 M1K003_1878 SA0759_03446 SA950122_03315 SAJPND4_02602 SAMEA103891221_00090 SAMEA103891415_01131 SAMEA1466929_02135 SAMEA1469847_02175 SAMEA4553026_01909…	Staphylococcus aureus	272	cytoplasm [GO:0005737]	panB
A0A3M8TZD6	A0A3M8TZD6	unreviewed	A0A3M8TZD6_STAAU	6,7-dimethyl-8-ribityllumazine synthase (DMRL synthase) (LS) (Lumazine synthase) (EC 2.5.1.78)	ribH EAS58_10525 G6X24_06130 G6Y24_12630 GO793_06565 GO829_03230 GO941_05670 GZ156_08710 M1K003_2151 SA0759_01489 SA950122_01462 SAMEA4553026_00127 SAMEA70153168_00102	Staphylococcus aureus	154	riboflavin synthase complex [GO:0009349]	ribH
A0A0D1JMR1	A0A0D1JMR1	unreviewed	A0A0D1JMR1_STAAU	Acyl carrier protein (ACP)	hmrB acpA acpP hmrB_1 A6762_06005 BN1321_240077 C7M54_07130 CRI62_00320 CV021_11375 DD547_01254 E1948_05445 E1948_06010 EAS58_03505 EP54_08565 EQ90_08095 ERS179182_01005 FAF17_11195 G0V65_02565 G6W63_11630 G6X24_12535 G6Y24_13720 GO736_09590 GO782_06200 GO793_09600 GO814_06295 GO829_08600 GO941_13320 GO942_07315 GQX37_06940 GZ067_03965 HMPREF3211_01276 M1K003_0073 NCTC13131_00410 NCTC5664_02282 N…	Staphylococcus aureus	77	cytoplasm [GO:0005737]	hmrB
W8TRE5	W8TRE5	unreviewed	W8TRE5_STAAU	Adenylate kinase (AK) (EC 2.7.4.3) (ATP-AMP transphosphorylase) (ATP:AMP phosphotransferase) (Adenylate monophosphate kinase)	adk adk_1 A6762_11375 BN1321_380061 C7M54_12845 CRI62_03755 CV021_18020 DD547_02266 E1948_03120 E1948_11775 EAS58_00285 EP54_02180 EQ90_01185 ERS179182_00670 FAF17_03760 G6W63_05965 G6X24_00115 G6Y24_08795 GO736_07935 GO782_14730 GO793_04155 GO814_07305 GO829_00685 GO941_10755 GO942_01045 GQX37_14880 GZ067_12190 GZ156_01275 M1K003_0772 NCTC10702_03525 NCTC13131_01572 NCTC6133_03019 NCTC7972_02481…	Staphylococcus aureus	215	cytoplasm [GO:0005737]	adk
A0A0D1IJ21	A0A0D1IJ21	unreviewed	A0A0D1IJ21_STAAU	Alkyl hydroperoxide reductase C (EC 1.11.1.26) (Peroxiredoxin) (Thioredoxin peroxidase)	ahpC A6762_01785 BN1321_80105 C7M54_02695 CRI62_03275 CV021_06775 DD547_00367 E1948_01955 E1948_06265 EAS58_09475 EP54_08075 EQ90_08455 ERS179182_01314 FAF17_10230 G0V65_10020 G6W63_10935 G6X24_05525 G6Y24_06780 GO736_14330 GO782_08785 GO793_14570 GO814_10500 GO829_13700 GO941_06750 GO942_09200 GQX37_01205 GZ067_07940 GZ156_06190 HMPREF3211_02435 M1K003_0373 NCTC13131_05837 NCTC7878_00417 NCTC797…	Staphylococcus aureus	189	cytoplasm [GO:0005737]	ahpC
A0A0D6WII1	A0A0D6WII1	unreviewed	A0A0D6WII1_STAAU	Alpha-hemolysin (Beta-channel forming cytolysin)	hla hlY hly G6X24_09270 G6Y24_13360 GO793_05990 GO829_08960 GO941_02630 M1K003_0001 SAMEA70153168_01721	Staphylococcus aureus	319	extracellular region [GO:0005576]	hla
A0A0U1MKA9	A0A0U1MKA9	unreviewed	A0A0U1MKA9_STAAU	Alpha-hemolysin (Beta-channel forming cytolysin)	hly BN1321_240005 GO793_03050 GO941_14550 SAMEA4008671_01444 TN60_06810	Staphylococcus aureus	319	extracellular region [GO:0005576]	hly
Q7DI48	Q7DI48	unreviewed	Q7DI48_STAAU	Amino acid ABC superfamily ATP binding cassette transporter, binding protein (Cysteine ABC transporter, substrate-binding protein) (Cystine-binding protein) (Putative amino acid ABC transporter) (Transporter substrate-binding domain-containing protein)	iraA G6W63_12385 G6X24_01060 G6Y24_09540 GO782_14105 GO829_02100 GO941_17045 GZ067_11250 M1K003_0955 SAJPND4_02402 SAMEA70153168_01397	Staphylococcus aureus	259	plasma membrane [GO:0005886]	iraA
H9BRQ3	H9BRQ3	unreviewed	H9BRQ3_STAAU	Antibacterial protein (phenol soluble) (Antibacterial protein 3) (Beta-class phenol-soluble modulin) (Hemolytic family protein) (Hemolytic protein) (Phenol soluble modulin) (Phenol-soluble modulin beta1) (Psm beta1)	psm beta1 A6762_05710 BN1321_240016 C7M54_06825 CRI62_00615 CV021_06295 DD547_01195 E1948_05150 E1948_05710 EAS58_03200 EP54_05730 EQ90_05580 ERS179182_02197 FAF17_11500 G0V65_11625 G6W63_02830 G6X24_09205 G6Y24_13425 GO736_09295 GO782_07620 GO793_12155 GO814_06590 GO829_08895 GO941_11735 GO942_07020 GQX37_07235 GZ067_04260 GZ156_11560 HMPREF3211_00852 M1K003_0013 NCTC10702_01853 NCTC13131_00469 …	Staphylococcus aureus	44	extracellular region [GO:0005576]	psm beta1
H9BRQ4	H9BRQ4	unreviewed	H9BRQ4_STAAU	Antibacterial protein (Antibacterial protein 1) (Antibacterial protein 3) (Beta-class phenol-soluble modulin) (Hemolytic family protein) (Phenol-soluble modulin beta2) (Psm beta2)	psm beta2 A6762_05715 BN1321_240017 C7M54_06830 CRI62_00610 DD547_01196 E1948_05155 E1948_05715 EAS58_03205 EP54_05735 EQ90_05585 ERS179182_02196 FAF17_11495 G6W63_02835 G6X24_09200 G6Y24_13430 GO736_09300 GO782_07615 GO793_12150 GO814_06585 GO829_08890 GO941_11740 GO942_07025 GQX37_07230 GZ067_04255 GZ156_11565 HMPREF3211_00853 M1K003_0014 NCTC10702_01854 NCTC13131_00468 NCTC5664_02402 NCTC7972_…	Staphylococcus aureus	44	extracellular region [GO:0005576]	psm beta2
A0A2Y1L217	A0A2Y1L217	unreviewed	A0A2Y1L217_STAAU	Arginine deiminase (ADI) (EC 3.5.3.6) (Arginine dihydrolase) (AD)	arcA G6X24_02255 G6Y24_14605 GO829_04565 GO941_11655 M1K003_1524 SAMEA70153168_01055	Staphylococcus aureus	411	cytoplasm [GO:0005737]	arcA
A0A6B0D2Y7	A0A6B0D2Y7	unreviewed	A0A6B0D2Y7_STAAU	Arginine--tRNA ligase	argS GO793_18060 GO941_03025	Staphylococcus aureus	238	cytoplasm [GO:0005737]	argS
A0A0U1MH20	A0A0U1MH20	unreviewed	A0A0U1MH20_STAAU	Argininosuccinate synthase (EC 6.3.4.5) (Citrulline--aspartate ligase)	argG BN1321_190083 GO793_17560 GO941_08915	Staphylococcus aureus	401	cytoplasm [GO:0005737]	argG
A0A0D1IY24	A0A0D1IY24	unreviewed	A0A0D1IY24_STAAU	ATP synthase gamma chain (ATP synthase F1 sector gamma subunit) (F-ATPase gamma subunit)	atpG atpG_1 A6762_10665 BN1321_340042 C7M54_12150 CRI62_11750 CV021_10130 DD547_02139 E1948_08835 E1948_11100 EAS58_11500 EP54_10910 EQ90_06805 ERS179182_01103 G0V65_11240 G6W63_05475 G6X24_09890 G6Y24_04830 GO736_00170 GO782_07240 GO793_04910 GO814_01120 GO829_14330 GO941_11445 GO942_06350 GQX37_08525 GZ067_12835 GZ156_04880 HMPREF3211_02572 M1K003_2221 NCTC10702_03332 NCTC13131_01439 NCTC5664_0…	Staphylococcus aureus	288	plasma membrane [GO:0005886]; proton-transporting ATP synthase complex, catalytic core F(1) [GO:0045261]	atpG
A0A0D1JNT4	A0A0D1JNT4	unreviewed	A0A0D1JNT4_STAAU	ATP synthase subunit alpha (EC 7.1.2.2) (ATP synthase F1 sector subunit alpha) (F-ATPase subunit alpha)	atpA atpA_1 A6762_10670 BN1321_340043 C7M54_12155 CRI62_11745 CV021_10135 DD547_02140 E1948_08830 E1948_11105 EAS58_11505 EP54_10905 EQ90_06800 ERS179182_01104 FAF17_14460 G0V65_11235 G6W63_05480 G6X24_09885 G6Y24_04835 GO736_00165 GO782_07245 GO793_04905 GO814_01115 GO829_14325 GO941_11440 GO942_06345 GQX37_08530 GZ067_12830 GZ156_04885 M1K003_2222 NCTC13131_01440 NCTC5664_01859 NCTC7972_02615 Q…	Staphylococcus aureus	502	plasma membrane [GO:0005886]; proton-transporting ATP synthase complex, catalytic core F(1) [GO:0045261]	atpA
A0A0U1MST7	A0A0U1MST7	unreviewed	A0A0U1MST7_STAAU	ATP synthase subunit beta (EC 7.1.2.2) (ATP synthase F1 sector subunit beta) (F-ATPase subunit beta)	atpD BN1321_340041 GO941_11450 SAMEA4008671_02291 TN60_08180	Staphylococcus aureus	470	plasma membrane [GO:0005886]; proton-transporting ATP synthase complex, catalytic core F(1) [GO:0045261]	atpD
W8TVL7	W8TVL7	unreviewed	W8TVL7_STAAU	ATP-dependent 6-phosphofructokinase (ATP-PFK) (Phosphofructokinase) (EC 2.7.1.11) (Phosphohexokinase)	pfkA A6762_08420 BN1321_260330 C7M54_09670 CRI62_08360 CV021_05105 DD547_01773 E1948_03970 E1948_08685 EAS58_10135 EP54_00735 EQ90_06275 ERS179182_00229 FAF17_13785 G6W63_09525 G6X24_10760 G6Y24_12265 GO736_07365 GO782_11780 GO793_16865 GO814_13535 GO829_02860 GO941_14040 GO942_04685 GQX37_04385 GZ156_05610 HMPREF3211_02259 M1K003_2462 NCTC13131_06140 QU38_08450 SA0759_01425 SA950122_01398 SAHC13…	Staphylococcus aureus	322	cytoplasm [GO:0005737]	pfkA
W8U6J3	W8U6J3	unreviewed	W8U6J3_STAAU	ATP-dependent protease subunit HslV (EC 3.4.25.2)	clpQ hslV A6762_06115 BN1321_240101 C7M54_07235 CRI62_00210 CV021_03030 DD547_01275 EAS58_03600 EP54_08675 EQ90_07985 FAF17_12245 G0V65_02460 G6X24_12430 G6Y24_15525 GO736_09695 GO782_06095 GO793_12375 GO814_06190 GO829_08495 GO941_11525 GO942_07420 GQX37_06835 GZ067_03870 GZ156_08215 HMPREF3211_01297 M1K003_0094 NCTC13131_00389 NCTC5664_02249 NCTC7972_00695 QU38_12615 SA0759_01010 SA950122_00985…	Staphylococcus aureus	181	HslUV protease complex [GO:0009376]; proteasome core complex [GO:0005839]	clpQ
A0A6B0CNA7	A0A6B0CNA7	unreviewed	A0A6B0CNA7_STAAU	Autolysin	GO941_12445	Staphylococcus aureus	282	extracellular region [GO:0005576]; membrane [GO:0016020]
W8U7I3	W8U7I3	unreviewed	W8U7I3_STAAU	Beta sliding clamp	dnaN dnaN_1 A6762_00110 BN1321_430092 C7M54_00010 CRI62_04735 CV021_04420 DD547_00021 EAS58_02950 EP54_05545 EQ90_05825 FAF17_09030 G0V65_04875 G6W63_04860 G6X24_06350 G6Y24_09785 GO736_01750 GO782_01810 GO793_09030 GO814_09895 GO829_04965 GO941_06030 GO942_12195 GQX37_04965 GZ067_09690 GZ156_07980 HMPREF3211_01018 M1K003_1446 NCTC10702_00140 NCTC13131_00241 NCTC6133_00002 NCTC7972_01914 QU38_155…	Staphylococcus aureus	377	cytoplasm [GO:0005737]; DNA polymerase III complex [GO:0009360]	dnaN
A0A0D1H8Z3	A0A0D1H8Z3	unreviewed	A0A0D1H8Z3_STAAU	Beta-ketoacyl-[acyl-carrier-protein] synthase III (Beta-ketoacyl-ACP synthase III) (KAS III) (EC 2.3.1.180) (3-oxoacyl-[acyl-carrier-protein] synthase 3) (3-oxoacyl-[acyl-carrier-protein] synthase III)	fabH fabHA A6762_04705 BN1321_200017 CRI62_01655 CV021_03185 E1948_02000 E1948_04665 EAS58_07220 ERS179182_00868 G0V65_13700 G6W63_01505 G6X24_13980 G6Y24_10440 GO793_05025 GO829_09715 GO941_00445 GZ067_05260 M1K003_2409 NCTC6133_01159 NCTC7972_00984 QU38_11530 SAJPND4_00905 SAMEA1466929_00497 SAMEA1469847_00819 SAMEA1531697_02746 SAMEA4008671_00681 SAMEA70153168_01665 SAMEA70245418_02525 TN60_11…	Staphylococcus aureus	313	cytoplasm [GO:0005737]	fabH
A0A6B0CFU4	A0A6B0CFU4	unreviewed	A0A6B0CFU4_STAAU	Bi-component gamma-hemolysin HlgAB subunit A	hlgA GO941_01615	Staphylococcus aureus	304	extracellular region [GO:0005576]	hlgA
A0A3M7ZM78	A0A3M7ZM78	unreviewed	A0A3M7ZM78_STAAU	Bi-component gamma-hemolysin HlgCB subunit C (Gamma-hemolysin component C) (Leukocidin S subunit)	hlgC EAS58_01335 G6X24_01100 G6Y24_09580 GO829_02140 GO941_11275 GZ156_00290 M1K003_0962 SA0759_02023 SA950122_01969 SAMEA4553026_02087 SAMEA70153168_01404	Staphylococcus aureus	315	extracellular region [GO:0005576]	hlgC
A0A389PZU7	A0A389PZU7	unreviewed	A0A389PZU7_STAAU	Bi-component leukocidin LukGH subunit H (Leukocidin S subunit) (Leukocidin/lemolysin toxin family protein)	lukH G6X24_10185 G6Y24_02110 GO793_14530 GO829_05345 GO941_14345 M1K003_1714 SAMEA70153168_01911	Staphylococcus aureus	351	extracellular region [GO:0005576]	lukH
Q00419	Q00419	unreviewed	Q00419_STAAU	BlaR1 (Beta-lactamase) (Bla regulator protein blaR1) (BlaR1 protein) (Regulatory protein BlaR1)	blaR1 blaR BN1321_410015 C7M54_14820 EAS58_13555 FAF17_01330 G0V65_08800 GO941_06445 NCTC13131_00091 SAMEA103891221_02685 SAMEA2076235_01073 SAMEA2078260_01199 SAMEA2078588_01099 SAMEA2078837_00903 SAMEA2080344_00713 SAMEA2081063_00867 SAMEA4008575_02064 SAMEA70146418_00144 SAP084B_008 SAP086A_011 TN60_13410	Staphylococcus aureus	585	membrane [GO:0016020]	blaR1
A0A0D1GR49	A0A0D1GR49	unreviewed	A0A0D1GR49_STAAU	Cell cycle protein GpsB (Guiding PBP1-shuttling protein)	gpsB A6762_07145 C7M54_08330 CRI62_07075 CV021_08490 DD547_01472 E1948_07225 E1948_10305 EAS58_04735 EP54_02335 EQ90_10210 ERS179182_01271 FAF17_09975 G0V65_03290 G6W63_02605 G6X24_11015 G6Y24_13250 GO736_03785 GO782_04090 GO793_15365 GO814_11790 GO829_11295 GO941_15645 GO942_13420 GQX37_10465 GZ067_02800 GZ156_11690 M1K003_0290 NCTC13131_02044 NCTC6133_01863 NCTC7878_01586 NCTC7972_00481 QU38_13…	Staphylococcus aureus	114	cytoplasm [GO:0005737]	gpsB
B5LV58	B5LV58	unreviewed	B5LV58_STAAU	Cell division protein FtsZ	ftsZ ftsZ_1 A6762_05775 BN1321_240029 C7M54_06890 CRI62_00550 CV021_06230 DD547_01208 E1948_05215 E1948_05775 EAS58_03265 EP54_05795 EQ90_05645 ERS179182_02184 FAF17_11435 G0V65_11565 G6W63_02895 G6X24_09140 G6Y24_13490 GO736_09360 GO782_07555 GO793_10590 GO814_06525 GO829_08830 GO941_07815 GO942_07085 GQX37_07170 GZ156_11625 HMPREF3211_00865 M1K003_0026 NCTC13131_00456 NCTC7878_01951 NCTC7972_00…	Staphylococcus aureus	390	cell division site [GO:0032153]; cytoplasm [GO:0005737]	ftsZ
A0A0D1HR76	A0A0D1HR76	unreviewed	A0A0D1HR76_STAAU	Cold shock protein CspA	cspA cspA_2 cspD msaB A6762_06915 BN1321_260042 C7M54_08090 CRI62_06850 CV021_13385 DD547_01428 E1948_06985 E1948_07795 EAS58_04505 EP54_14785 EQ90_12895 ERS179182_01574 FAF17_01630 G0V65_11735 G6W63_03000 G6X24_02740 G6Y24_07535 GO736_06825 GO782_05255 GO793_05125 GO814_02525 GO829_07705 GO941_00220 GO942_13745 GQX37_10940 GZ067_03060 GZ156_07560 HMPREF3211_00432 M1K003_0245 NCTC13131_02090 NCTC…	Staphylococcus aureus	66	cytoplasm [GO:0005737]	cspA
A0A0U1MHC9	A0A0U1MHC9	unreviewed	A0A0U1MHC9_STAAU	Cytosol aminopeptidase (EC 3.4.11.1, EC 3.4.11.10) (Leucyl aminopeptidase family protein)	pepA pepA_1 BN1321_190064 GO941_13780 SAMEA4008671_00718 TN60_11720	Staphylococcus aureus	491	cytoplasm [GO:0005737]	pepA
A0A0D1IZ12	A0A0D1IZ12	unreviewed	A0A0D1IZ12_STAAU	D-alanyl carrier protein (DCP) (D-alanine--poly(phosphoribitol) ligase subunit 2)	dltC A6762_04465 BN1321_190056 C7M54_05535 CRI62_12185 CV021_07500 DD547_00876 E1948_01760 E1948_04425 EAS58_06970 EP54_11875 EQ90_04315 ERS179182_00819 FAF17_01300 G0V65_05635 G6W63_02155 G6X24_14220 G6Y24_10200 GO736_04730 GO782_01475 GO793_04320 GO814_04690 GO829_00115 GO941_05615 GO942_02640 GQX37_13575 GZ067_05510 GZ156_09135 HMPREF3211_01978 M1K003_2361 NCTC10702_01421 NCTC13131_00711 NCTC6…	Staphylococcus aureus	78	cytoplasm [GO:0005737]	dltC
A0A218M1Q9	A0A218M1Q9	unreviewed	A0A218M1Q9_STAAU	D-alanyl-D-alanine carboxypeptidase (EC 3.4.16.4) (DUF1958 domain-containing protein) (Penicillin binding protein 4) (Serine-type D-Ala-D-Ala carboxypeptidase)	pbp4 dacA EAS58_05905 G6X24_06715 G6Y24_01755 GO829_11615 GO941_17650 M1K003_1062 SAMEA70153168_02404	Staphylococcus aureus	431	membrane [GO:0016020]	pbp4
Q7DIE8	Q7DIE8	unreviewed	Q7DIE8_STAAU	Delta-hemolysin (Delta-toxin)	hld A6762_10270 BN1321_330065 C7M54_11740 CRI62_10445 DD547_02068 E1948_10690 E1948_12210 EAS58_12840 EP54_14980 EQ90_09375 FAF17_08010 G0V65_06970 G6W63_08060 G6X24_10230 G6Y24_02155 GO736_13000 GO793_09060 GO814_01615 GO829_05300 GO941_15800 GO942_05905 GQX37_04840 GZ067_13240 M1K003_2622 SAHC1335_05359 TN60_08920 UF67_0674	Staphylococcus aureus	44	extracellular region [GO:0005576]; host cell plasma membrane [GO:0020002]; plasma membrane [GO:0005886]	hld
W8URN4	W8URN4	unreviewed	W8URN4_STAAU	Dihydrolipoyl dehydrogenase (EC 1.8.1.4)	lpdA pdhD pdhD_1 A6762_05295 BN1321_230018 C7M54_06395 CRI62_01045 CV021_09865 E1948_05270 E1948_08280 EAS58_08185 EP54_07355 EQ90_05155 ERS179182_01483 FAF17_00825 G0V65_01235 G6W63_13810 G6X24_13385 G6Y24_05880 GO782_12815 GO793_08840 GO829_10310 GO941_08730 GQX37_03355 GZ067_04660 GZ156_07260 HMPREF3211_00774 M1K003_1603 NCTC13131_00544 NCTC6133_01319 NCTC7972_00869 QU38_05735 SA0759_00849 SA9…	Staphylococcus aureus	468	membrane [GO:0016020]	lpdA
A0A6B0D393	A0A6B0D393	unreviewed	A0A6B0D393_STAAU	Dihydrolipoyl dehydrogenase (EC 1.8.1.4)	lpdA GO941_15050	Staphylococcus aureus	473	membrane [GO:0016020]	lpdA
A0A6B0CQF5	A0A6B0CQF5	unreviewed	A0A6B0CQF5_STAAU	Dipeptide ABC transporter glycylmethionine-binding lipoprotein	gmpC GO941_14640	Staphylococcus aureus	157	membrane [GO:0016020]	gmpC
A0A6B0CBS1	A0A6B0CBS1	unreviewed	A0A6B0CBS1_STAAU	DNA topoisomerase (EC 5.6.2.1) (Omega-protein) (Relaxing enzyme) (Swivelase) (Untwisting enzyme)	topA GO941_09075	Staphylococcus aureus	673	chromosome [GO:0005694]	topA
A0A0D1GTM7	A0A0D1GTM7	unreviewed	A0A0D1GTM7_STAAU	DNA-directed RNA polymerase subunit alpha (RNAP subunit alpha) (EC 2.7.7.6) (RNA polymerase subunit alpha) (Transcriptase subunit alpha)	rpoA rpoA_1 A6762_11350 BN1321_380057 C7M54_12820 CRI62_03730 CV021_18045 DD547_02261 E1948_03145 E1948_11750 EAS58_00260 EP54_02205 EQ90_01160 ERS179182_00665 FAF17_03735 G0V65_08085 G6W63_05990 G6X24_00090 G6Y24_08770 GO736_07910 GO782_14755 GO793_04180 GO814_07280 GO829_00660 GO941_10780 GO942_01020 GZ067_12215 GZ156_01300 HMPREF3211_01549 M1K003_0767 NCTC13131_01567 NCTC5664_01690 NCTC6133_03…	Staphylococcus aureus	314	cytoplasm [GO:0005737];	rpoA
W8UT31	W8UT31	unreviewed	W8UT31_STAAU	DNA-directed RNA polymerase subunit beta (RNAP subunit beta) (EC 2.7.7.6) (RNA polymerase subunit beta) (Transcriptase subunit beta)	rpoB rpoB_1 A6762_02555 C7M54_03700 CRI62_05860 CV021_09430 DD547_00513 E1948_00140 E1948_02750 EAS58_12170 EP54_12950 EQ90_07120 ERS179182_01927 G6W63_01215 G6X24_14660 G6Y24_14985 GO736_12395 GO782_08070 GO793_09905 GO814_00305 GO829_07055 GO941_07960 GO942_12765 GZ067_07080 GZ156_05765 HMPREF3211_01388 M1K003_2003 NCTC13131_01042 NCTC7972_01392 SA0759_00446 SA950122_00438 SAMEA103891415_00898 …	Staphylococcus aureus	1183	DNA-directed RNA polymerase complex [GO:0000428]	rpoB
A0A5F0HNZ2	A0A5F0HNZ2	unreviewed	A0A5F0HNZ2_STAAU	DNA-directed RNA polymerase subunit beta' (RNAP subunit beta') (EC 2.7.7.6) (RNA polymerase subunit beta') (Transcriptase subunit beta')	rpoC GO941_07965	Staphylococcus aureus	1198	DNA-directed RNA polymerase complex [GO:0000428]	rpoC
W8TTW0	W8TTW0	unreviewed	W8TTW0_STAAU	DUF3139 domain-containing protein (Exported protein)	BN1321_400034 C7M54_13685 CV021_12210 DD547_02418 EAS58_01130 EP54_04245 EQ90_00140 FAF17_13240 G0V65_09105 G6W63_00990 G6X24_00905 G6Y24_09385 GO736_11665 GO782_10670 GO793_07340 GO814_08105 GO829_01945 GO941_13660 GO942_08570 GQX37_12070 GZ067_11395 GZ156_00480 HMPREF3211_00028 M1K003_0926 NCTC10702_03731 NCTC13131_01728 NCTC5664_01468 NCTC6133_03202 QU38_07670 SA0759_03352 SA950122_03224 SAHC1…	Staphylococcus aureus	121	membrane [GO:0016020]
A0A0U1MNR2	A0A0U1MNR2	unreviewed	A0A0U1MNR2_STAAU	DUF4352 domain-containing protein (Telomeric repeat-binding factor 2)	BN1321_270024 GO793_07435 GO941_04325 TN60_09310	Staphylococcus aureus	331	membrane [GO:0016020]
A0A389VAX3	A0A389VAX3	unreviewed	A0A389VAX3_STAAU	DUF4352 domain-containing protein (Telomeric repeat-binding factor 2)	G6X24_12780 G6Y24_12775 GO793_02535 GO829_03375 GO941_07765 M1K003_2120 SAMEA70153168_00070	Staphylococcus aureus	331	membrane [GO:0016020]
A0A0U1MSE9	A0A0U1MSE9	unreviewed	A0A0U1MSE9_STAAU	DUF4889 domain-containing protein (Exported protein)	BN1321_400032 GO793_16745 GO941_03000 SAMEA4008671_00178 TN60_04535	Staphylococcus aureus	118	membrane [GO:0016020]
W8U8D2	W8U8D2	unreviewed	W8U8D2_STAAU	DUF4889 domain-containing protein (Exported protein)	C7M54_13675 DD547_02416 EP54_04255 EQ90_00130 FAF17_13230 G6W63_00980 G6X24_00895 G6Y24_10890 GO736_11655 GO793_15035 GO814_08095 GO829_01935 GO941_04755 GO942_08580 GQX37_12060 GZ156_00490 HMPREF3211_00566 M1K003_0924 NCTC10702_03729 NCTC13131_01726 SA0759_03351 SA950122_03223 SAHC1335_00366 SAJPND4_02373 SAMEA103891221_02017 SAMEA103891415_01348 SAMEA2076235_01725 SAMEA2078260_00200 SAMEA207858…	Staphylococcus aureus	118	membrane [GO:0016020]
W8UWZ6	W8UWZ6	unreviewed	W8UWZ6_STAAU	DUF948 domain-containing protein (General stress protein) (Pyridoxamine 5'-phosphate oxidase) (Single-pass membrane protein)	ytxG A6762_08660 BN1321_260371 C7M54_09915 CRI62_08600 CV021_05345 DD547_01812 E1948_04200 E1948_08920 EAS58_10385 EP54_10295 EQ90_06505 ERS179182_02315 FAF17_04185 G0V65_08865 G6W63_13000 G6X24_10530 G6Y24_12495 GO736_07135 GO782_10335 GO793_13130 GO814_13765 GO829_03095 GO941_05765 GO942_04455 GQX37_12515 GZ067_01345 GZ156_08845 HMPREF3211_02300 M1K003_2178 NCTC13131_06099 NCTC6133_02332 NCTC78…	Staphylococcus aureus	163	plasma membrane [GO:0005886]	ytxG
A0A0D1FPD0	A0A0D1FPD0	unreviewed	A0A0D1FPD0_STAAU	Elongation factor G (EF-G)	fusA fus fusA_1 A6762_02580 BN1321_130032 C7M54_03725 CV021_09405 DD547_00518 E1948_00165 E1948_02775 EAS58_12145 EP54_12975 EQ90_07145 ERS179182_01932 G0V65_10080 G6W63_01190 G6X24_14635 G6Y24_14960 GO736_12420 GO782_08045 GO793_06930 GO814_00280 GO829_07030 GO941_07985 GO942_12740 GQX37_06495 GZ067_07055 GZ156_05790 M1K003_2008 NCTC13131_01037 NCTC5664_00096 NCTC6133_00648 NCTC7878_01165 NCTC79…	Staphylococcus aureus	693	cytoplasm [GO:0005737]	fusA
W8U5N1	W8U5N1	unreviewed	W8U5N1_STAAU	Elongation factor P (EF-P)	efp efp_1 A6762_07585 BN1321_260166 C7M54_08780 CRI62_07520 CV021_16705 DD547_01616 E1948_07830 E1948_09845 EAS58_05175 EP54_01240 EQ90_12570 ERS179182_00067 FAF17_13550 G0V65_00705 G6W63_07175 G6X24_04615 G6Y24_00815 GO736_03020 GO782_10755 GO793_15470 GO814_12555 GO829_14785 GO941_09685 GO942_05510 GQX37_14135 GZ067_02400 GZ156_06810 HMPREF3211_01680 M1K003_1282 NCTC13131_01960 NCTC6133_02039 N…	Staphylococcus aureus	185	cytoplasm [GO:0005737]	efp
X5E1R0	X5E1R0	unreviewed	X5E1R0_STAAU	Elongation factor Ts (EF-Ts)	tsf tsf_1 A6762_06145 BN1321_240105 C7M54_07265 CRI62_00180 CV021_03060 DD547_01279 E1948_05580 E1948_06145 EAS58_03630 EP54_08705 EQ90_07955 ERS179182_01030 FAF17_12275 G0V65_02430 G6W63_11755 GO736_09725 GO814_06160 GO941_14845 GO942_07450 GQX37_06805 GZ067_03840 GZ156_08245 HMPREF3211_01301 NCTC13131_00385 NCTC5664_02242 NCTC6133_01534 NCTC7972_00691 QU38_12645 SA950122_00989 SAHC1335_02191 SA…	Staphylococcus aureus	293	cytoplasm [GO:0005737]	tsf
A0A6B0CJV0	A0A6B0CJV0	unreviewed	A0A6B0CJV0_STAAU	Elongation factor Tu (EF-Tu)	tuf GO782_01050 GO941_17575	Staphylococcus aureus	398	cytoplasm [GO:0005737]	tuf
A0A0U1MF82	A0A0U1MF82	unreviewed	A0A0U1MF82_STAAU	Elongation factor Tu (EF-Tu)	tufA tuf BN1321_130033 GO793_06935 GO941_07990 SAMEA4008671_01019 TN60_08515	Staphylococcus aureus	394	cytoplasm [GO:0005737]	tufA
W8USI1	W8USI1	unreviewed	W8USI1_STAAU	Enolase (EC 4.2.1.11) (2-phospho-D-glycerate hydro-lyase) (2-phosphoglycerate dehydratase)	eno eno_1 A6762_03815 BN1321_180023 C7M54_05030 CRI62_09715 DD547_00751 E1948_01330 E1948_03990 EAS58_06645 EP54_12610 EQ90_03890 ERS179182_02503 FAF17_09820 G0V65_09740 G6W63_01820 G6X24_08155 G6Y24_04495 GO736_05070 GO782_16160 GO793_05550 GO814_03250 GO829_01120 GO941_09890 GO942_03070 GQX37_00525 GZ067_05845 GZ156_13405 M1K003_1197 NCTC13131_00799 NCTC5664_02921 NCTC7878_03450 NCTC7972_01122 …	Staphylococcus aureus	434	cell surface [GO:0009986]; extracellular region [GO:0005576]; phosphopyruvate hydratase complex [GO:0000015]	eno
A0A0U1MPV9	A0A0U1MPV9	unreviewed	A0A0U1MPV9_STAAU	Ferritin (EC 1.16.3.2)	ftnA BN1321_310034 GO793_07755 GO941_04855 SAMEA4008671_02425 TN60_05105	Staphylococcus aureus	166	cytoplasm [GO:0005737]	ftnA
A0A2U0IES5	A0A2U0IES5	unreviewed	A0A2U0IES5_STAAU	Fibrinogen-binding protein	efb fib_1 EAS58_03100 G6W63_13495 G6X24_11745 G6Y24_05565 GO793_07925 GO829_11380 GO941_06905 GZ067_04345 SAMEA70153168_01489	Staphylococcus aureus	165	extracellular space [GO:0005615]	efb
A0A0D1I2A8	A0A0D1I2A8	unreviewed	A0A0D1I2A8_STAAU	Flotillin-like protein FloA	floA yqfA A6762_07810 BN1321_260211 C7M54_09005 CRI62_07745 CV021_16480 DD547_01659 E1948_08055 E1948_09620 EP54_01015 EQ90_01980 ERS179182_00110 FAF17_08810 G0V65_00480 G6W63_07400 GO736_02795 GO782_10980 GO814_12780 GO941_07250 GO942_05285 GQX37_10610 GZ067_02175 GZ156_06585 HMPREF3211_01724 NCTC10702_02493 NCTC13131_01917 NCTC7972_00354 QU38_09065 SA0759_01321 SA950122_01294 SAHC1335_02596 SAM…	Staphylococcus aureus	329	membrane raft [GO:0045121]; plasma membrane [GO:0005886]	floA
W8TV96	W8TV96	unreviewed	W8TV96_STAAU	Foldase protein PrsA (EC 5.2.1.8)	prsA C7M54_10545 DD547_01920 EAS58_14065 EP54_11235 EQ90_10475 FAF17_12725 G6W63_06690 G6X24_13035 G6Y24_13030 GO736_07475 GO814_01980 GO829_03630 GO941_02545 GO942_03845 GZ067_00800 GZ156_12585 HMPREF3211_00484 M1K003_2706 NCTC10702_02884 NCTC13131_05985 SA950122_01521 SAMEA103891221_02597 SAMEA103891415_02738 SAMEA2076235_02644 SAMEA2078260_02630 SAMEA2078588_02594 SAMEA2078837_02618 SAMEA20803…	Staphylococcus aureus	320	plasma membrane [GO:0005886]	prsA
W8TSM8	W8TSM8	unreviewed	W8TSM8_STAAU	Formate acetyltransferase (EC 2.3.1.54) (Pyruvate formate-lyase)	pflB A6762_00965 BN1321_60032 C7M54_01245 CRI62_02435 CV021_03560 DD547_00211 E1948_01130 E1948_04685 EAS58_08615 EP54_06210 EQ90_12030 ERS179182_00541 FAF17_02760 G0V65_01685 G6W63_10140 G6X24_03310 G6Y24_08370 GO736_10790 GO782_14965 GO793_08625 GO814_11350 GO829_12900 GO941_03095 GO942_10050 GQX37_02635 GZ067_08815 GZ156_01960 NCTC13131_05675 NCTC6133_00231 NCTC7972_01731 QU38_14700 SAHC1335_0…	Staphylococcus aureus	749	cytoplasm [GO:0005737]	pflB
X5E018	X5E018	unreviewed	X5E018_STAAU	Glucose-6-phosphate isomerase (GPI) (EC 5.3.1.9) (Phosphoglucose isomerase) (PGI) (Phosphohexose isomerase) (PHI)	pgi BN1321_190084 CV021_07355 EP54_13280 EQ90_04460 G0V65_05775 GO736_04590 GO814_04830 GO941_08920 GO942_02495 GZ156_12160 HMPREF3211_01949 NCTC6133_01125 NCTC7972_01009 SA0759_00730 SA950122_00739 SAMEA103891221_01127 SAMEA103891415_00536 SAMEA1531697_01074 SAMEA4008671_00698 SAMEA4553026_00998 TN60_11620	Staphylococcus aureus	443	cytoplasm [GO:0005737]	pgi
A0A6B0CTA8	A0A6B0CTA8	unreviewed	A0A6B0CTA8_STAAU	Glutamate--tRNA ligase (EC 6.1.1.17) (Glutamyl-tRNA synthetase) (GluRS)	gltX GO941_11880	Staphylococcus aureus	484	cytoplasm [GO:0005737]	gltX
A0A6B0CI42	A0A6B0CI42	unreviewed	A0A6B0CI42_STAAU	Glycerol-3-phosphate dehydrogenase	GO941_03055	Staphylococcus aureus	137	glycerol-3-phosphate dehydrogenase complex [GO:0009331]
A0A6B0CLJ7	A0A6B0CLJ7	unreviewed	A0A6B0CLJ7_STAAU	Glycerol-3-phosphate dehydrogenase (EC 1.1.5.3)	GO941_12095	Staphylococcus aureus	357	glycerol-3-phosphate dehydrogenase complex [GO:0009331]
A0A6B0CJK3	A0A6B0CJK3	unreviewed	A0A6B0CJK3_STAAU	Hyaluronate lyase	GO793_07495 GO941_08335 TN60_09255	Staphylococcus aureus	808	extracellular region [GO:0005576]
A0A391LUY9	A0A391LUY9	unreviewed	A0A391LUY9_STAAU	Iron-sulfur cluster repair protein ScdA	scdA scdA_1 G6X24_03130 G6Y24_11280 GO829_13080 GO941_05835 M1K003_0508 SAMEA70153168_00751	Staphylococcus aureus	224	cytoplasm [GO:0005737]	scdA
A0A0D6W8U9	A0A0D6W8U9	unreviewed	A0A0D6W8U9_STAAU	Isoleucine--tRNA ligase (EC 6.1.1.5) (Isoleucyl-tRNA synthetase) (IleRS)	ileS ileS_1 DD547_01215 EAS58_03300 EP54_05830 EQ90_05680 FAF17_11400 G6W63_02930 G6X24_09105 G6Y24_13525 GO736_09395 GO814_06490 GO941_07850 GO942_07120 GQX37_07135 GZ067_04160 HMPREF3211_00872 M1K003_0033 NCTC13131_00448 SAMEA103891221_01659 SAMEA103891415_00232 SAMEA2076235_01346 SAMEA2078260_01553 SAMEA2078588_01581 SAMEA2078837_01556 SAMEA2080344_01722 SAMEA2081063_01401 SAMEA4008575_01891 S…	Staphylococcus aureus	917	cytoplasm [GO:0005737]	ileS
W8TZX4	W8TZX4	unreviewed	W8TZX4_STAAU	Large ribosomal subunit assembly factor BipA (EC 3.6.5.-) (GTP-binding protein BipA)	typA bipA typA_1 A6762_05360 BN1321_230031 C7M54_06460 CRI62_00980 DD547_01065 E1948_05335 E1948_08215 EP54_07290 EQ90_05220 ERS179182_01496 FAF17_06845 G6W63_13745 GO736_08960 GO814_06925 GO941_11385 GO942_06685 GQX37_03290 GZ067_04595 GZ156_07195 HMPREF3211_00787 M1K003_1590 NCTC13131_00531 NCTC7972_00856 SA0759_02677 SA950122_02626 SAHC1335_01954 SAMEA103891221_02288 SAMEA103891415_00384 SAMEA…	Staphylococcus aureus	615	cytoplasm [GO:0005737]	typA
A0A0D1I1V1	A0A0D1I1V1	unreviewed	A0A0D1I1V1_STAAU	Large ribosomal subunit protein bL12	rplL rplL_1 A6762_02545 BN1321_130025 C7M54_03690 CRI62_05870 CV021_09440 DD547_00511 E1948_00130 E1948_02740 EAS58_12180 EP54_12940 EQ90_07110 ERS179182_01925 FAF17_03355 G6W63_01225 G6X24_14670 G6Y24_14995 GO736_12385 GO782_08080 GO793_16595 GO814_00315 GO829_07065 GO941_18120 GO942_12775 GQX37_06530 GZ067_07090 GZ156_05755 HMPREF3211_01386 M1K003_2001 NCTC13131_01044 NCTC7972_01394 QU38_09715 …	Staphylococcus aureus	122	ribonucleoprotein complex [GO:1990904]; ribosome [GO:0005840]	rplL
A0A0D1GMH3	A0A0D1GMH3	unreviewed	A0A0D1GMH3_STAAU	Large ribosomal subunit protein bL17	rplQ_1 rplQ A6762_11345 BN1321_380056 C7M54_12815 CRI62_03725 CV021_18050 DD547_02260 E1948_03150 E1948_11745 EAS58_00255 EP54_02210 EQ90_01155 ERS179182_00664 FAF17_03730 G0V65_08090 G6W63_05995 G6X24_00085 G6Y24_08765 GO736_07905 GO782_14760 GO793_04185 GO814_07275 GO829_00655 GO941_10785 GO942_01015 GQX37_14910 GZ067_12220 GZ156_01305 HMPREF3211_01548 M1K003_0766 NCTC13131_01566 NCTC5664_01691…	Staphylococcus aureus	122	ribonucleoprotein complex [GO:1990904]; ribosome [GO:0005840]	rplQ_1
A0A0D1I5G9	A0A0D1I5G9	unreviewed	A0A0D1I5G9_STAAU	Large ribosomal subunit protein bL19	rplS rplS_1 A6762_06050 BN1321_240087 C7M54_07175 CRI62_00275 CV021_11330 DD547_01263 E1948_05490 E1948_06055 EAS58_03550 EP54_08610 EQ90_08050 ERS179182_01014 FAF17_11150 G0V65_02520 G6W63_11675 GO736_09635 GO782_06155 GO793_08790 GO814_06250 GO941_12700 GO942_07360 GQX37_06895 GZ067_03920 GZ156_09590 HMPREF3211_01285 NCTC10702_01957 NCTC13131_00401 NCTC5664_02266 NCTC6133_01508 NCTC7878_01877 N…	Staphylococcus aureus	116	ribonucleoprotein complex [GO:1990904]; ribosome [GO:0005840]	rplS
A0A0D1IHK1	A0A0D1IHK1	unreviewed	A0A0D1IHK1_STAAU	Large ribosomal subunit protein bL20	rplT rplT_2 A6762_08315 BN1321_260309 C7M54_09560 CRI62_08255 CV021_05000 DD547_01752 E1948_03870 E1948_08580 EAS58_10025 EP54_09185 EQ90_02485 ERS179182_00208 FAF17_04035 G0V65_05065 G6W63_07890 G6X24_10860 G6Y24_12165 GO736_02300 GO782_11880 GO793_09210 GO814_13275 GO829_02760 GO941_10840 GO942_04790 GQX37_11905 GZ067_01680 GZ156_05510 HMPREF3211_00282 M1K003_2443 NCTC13131_06163 NCTC6133_02217…	Staphylococcus aureus	118	ribonucleoprotein complex [GO:1990904]; ribosome [GO:0005840]	rplT
D7URR3	D7URR3	unreviewed	D7URR3_STAAU	Large ribosomal subunit protein bL21	rplU A6762_08180 BN1321_260285 CRI62_08115 CV021_08845 DD547_01730 E1948_03740 E1948_08440 EAS58_09855 EP54_09325 EQ90_02350 ERS179182_00185 G0V65_00115 G6W63_07760 G6X24_04025 G6Y24_01405 GO736_02430 GO782_12010 GO793_02930 GO793_12510 GO814_13145 GO829_15375 GO941_09800 GO942_04920 GZ067_01815 GZ156_05380 HMPREF3211_01799 M1K003_1398 NCTC10702_02586 NCTC5664_03625 NCTC6133_02189 NCTC7878_03166 …	Staphylococcus aureus	102	cytoplasm [GO:0005737]; ribonucleoprotein complex [GO:1990904]; ribosome [GO:0005840]	rplU
A0A0D1H2J5	A0A0D1H2J5	unreviewed	A0A0D1H2J5_STAAU	Large ribosomal subunit protein bL32	rpmF A6762_05460 BN1321_230049 C7M54_06560 CRI62_00880 CV021_09700 DD547_01082 EAS58_08350 EP54_07190 EQ90_05320 ERS179182_01513 FAF17_08855 G0V65_01390 G6W63_13655 G6X24_13230 G6Y24_05725 GO736_09050 GO782_07865 GO793_02910 GO814_06835 GO829_10465 GO941_05355 GO942_06775 GQX37_03200 GZ067_04505 GZ156_07105 HMPREF3211_00805 M1K003_1573 NCTC10702_01702 NCTC13131_00514 NCTC5664_02457 NCTC6133_01352…	Staphylococcus aureus	57	large ribosomal subunit [GO:0015934]	rpmF
A0A0D1H088	A0A0D1H088	unreviewed	A0A0D1H088_STAAU	Large ribosomal subunit protein bL35	rpmI rpmI_2 A6762_08320 BN1321_260310 C7M54_09565 CRI62_08260 CV021_05005 DD547_01753 E1948_03875 E1948_08585 EAS58_10030 EP54_09180 EQ90_02490 ERS179182_00209 FAF17_04040 G0V65_05070 G6W63_07895 G6X24_10855 G6Y24_12170 GO736_02295 GO782_11875 GO793_09205 GO814_13280 GO829_02765 GO941_10835 GO942_04785 GQX37_11910 GZ067_01675 GZ156_05515 HMPREF3211_00281 M1K003_2444 NCTC13131_06162 NCTC6133_02218…	Staphylococcus aureus	66	ribonucleoprotein complex [GO:1990904]; ribosome [GO:0005840]	rpmI
W8TQ45	W8TQ45	unreviewed	W8TQ45_STAAU	Large ribosomal subunit protein bL9	rplI rplI_1 BN1321_430105 C7M54_00080 CRI62_04665 CV021_04350 DD547_00034 EAS58_03020 EP54_05610 EQ90_05760 FAF17_08960 G0V65_04940 G6W63_04925 G6X24_06285 G6Y24_09720 GO736_01815 GO782_01875 GO793_04405 GO814_09960 GO829_05030 GO941_11215 GO942_12260 GQX37_05030 GZ067_09625 GZ156_07915 HMPREF3211_02110 M1K003_1433 NCTC10702_00160 NCTC13131_00256 NCTC5664_00924 NCTC6133_00020 NCTC7878_02071 NCTC7…	Staphylococcus aureus	148	ribonucleoprotein complex [GO:1990904]; ribosome [GO:0005840]	rplI
A0A0D1HS65	A0A0D1HS65	unreviewed	A0A0D1HS65_STAAU	Large ribosomal subunit protein uL1	rplA rplA_1 A6762_02535 BN1321_130023 C7M54_03675 CRI62_05885 CV021_09455 DD547_00509 E1948_00120 E1948_02725 EAS58_12195 EP54_12930 EQ90_07100 ERS179182_01922 FAF17_03370 G6W63_01235 G6X24_14680 G6Y24_15005 GO736_12370 GO782_08095 GO793_16610 GO814_00330 GO829_07080 GO941_18135 GO942_12790 GQX37_06540 GZ067_07100 GZ156_05745 HMPREF3211_01384 M1K003_1999 NCTC10702_00959 NCTC13131_01047 NCTC5664_0…	Staphylococcus aureus	230	large ribosomal subunit [GO:0015934]	rplA
A0A0D1HYX5	A0A0D1HYX5	unreviewed	A0A0D1HYX5_STAAU	Large ribosomal subunit protein uL14	rplN rplN_1 rplNA A6762_11430 BN1321_380072 C7M54_12900 CRI62_03810 CV021_17965 DD547_02277 E1948_03065 E1948_11830 EAS58_00340 EP54_02125 EQ90_01240 ERS179182_00681 FAF17_03815 G0V65_08005 G6W63_05910 G6X24_00170 G6Y24_08850 GO736_07990 GO782_14675 GO793_01665 GO814_07360 GO829_00740 GO941_09000 GO942_01100 GQX37_14825 GZ067_12135 GZ156_01220 HMPREF3211_01565 M1K003_0783 NCTC13131_01583 NCTC5664…	Staphylococcus aureus	122	large ribosomal subunit [GO:0015934]	rplN
A0A0D1JTQ6	A0A0D1JTQ6	unreviewed	A0A0D1JTQ6_STAAU	Large ribosomal subunit protein uL15	rplO rplO_1 A6762_11385 BN1321_380063 CRI62_03765 CV021_18010 DD547_02268 E1948_03110 E1948_11785 EAS58_00295 EP54_02170 EQ90_01195 ERS179182_00672 FAF17_03770 G6W63_05955 G6X24_00125 G6Y24_08805 GO736_07945 GO782_14720 GO793_01710 GO814_07315 GO829_00695 GO941_09045 GO942_01055 GQX37_14870 GZ067_12180 GZ156_01265 HMPREF3211_01556 M1K003_0774 NCTC13131_01574 NCTC5664_01682 NCTC6133_03021 NCTC7878…	Staphylococcus aureus	146	large ribosomal subunit [GO:0015934]	rplO
A0A0D1GFD2	A0A0D1GFD2	unreviewed	A0A0D1GFD2_STAAU	Large ribosomal subunit protein uL16	rplP rplP_1 A6762_11445 BN1321_380075 C7M54_12915 CRI62_03825 CV021_17950 DD547_02280 E1948_03050 E1948_11845 EAS58_00355 EP54_02110 EQ90_01255 ERS179182_00684 FAF17_03830 G0V65_07990 G6W63_05895 G6X24_00185 G6Y24_08865 GO736_08005 GO782_14660 GO793_01650 GO814_07375 GO829_00755 GO941_08985 GO942_01115 GQX37_14810 GZ067_12120 GZ156_01205 HMPREF3211_01568 M1K003_0786 NCTC10702_03541 NCTC13131_0158…	Staphylococcus aureus	144	ribonucleoprotein complex [GO:1990904]; ribosome [GO:0005840]	rplP
W8TRE0	W8TRE0	unreviewed	W8TRE0_STAAU	Large ribosomal subunit protein uL18	rplR rplR_1 A6762_11400 BN1321_380066 C7M54_12870 CRI62_03780 CV021_17995 DD547_02271 E1948_03095 E1948_11800 EAS58_00310 EP54_02155 EQ90_01210 ERS179182_00675 FAF17_03785 G0V65_08035 G6W63_05940 G6X24_00140 G6Y24_08820 GO736_07960 GO782_14705 GO793_01695 GO814_07330 GO829_00710 GO941_09030 GO942_01070 GQX37_14855 GZ067_12165 GZ156_01250 HMPREF3211_01559 M1K003_0777 NCTC13131_01577 NCTC5664_01678…	Staphylococcus aureus	119	cytoplasm [GO:0005737]; ribonucleoprotein complex [GO:1990904]; ribosome [GO:0005840]	rplR
A0A0D1K1S3	A0A0D1K1S3	unreviewed	A0A0D1K1S3_STAAU	Large ribosomal subunit protein uL2	rplB rplB_1 A6762_11465 BN1321_380079 C7M54_12935 CRI62_03845 CV021_17930 E1948_03030 E1948_11865 EAS58_00375 EP54_02090 EQ90_01275 ERS179182_00688 FAF17_03850 G0V65_07970 G6W63_05875 G6X24_00205 G6Y24_08885 GO736_08025 GO782_14640 GO793_01630 GO814_07395 GO829_00775 GO941_08965 GO942_01135 GQX37_14790 GZ067_12100 GZ156_01185 HMPREF3211_01572 M1K003_0790 NCTC13131_01590 NCTC5664_01665 NCTC6133_03…	Staphylococcus aureus	277	large ribosomal subunit [GO:0015934]	rplB
A0A0D1H5C2	A0A0D1H5C2	unreviewed	A0A0D1H5C2_STAAU	Large ribosomal subunit protein uL22	rplV rplV_1 A6762_11455 BN1321_380077 C7M54_12925 CRI62_03835 CV021_17940 DD547_02282 EAS58_00365 EP54_02100 EQ90_01265 FAF17_03840 G0V65_07980 G6W63_05885 G6X24_00195 G6Y24_08875 GO736_08015 GO782_14650 GO793_01640 GO814_07385 GO829_00765 GO941_08975 GO942_01125 GQX37_14800 GZ067_12110 GZ156_01195 HMPREF3211_01570 M1K003_0788 NCTC10702_03543 NCTC13131_01588 NCTC6133_03035 NCTC7878_01014 NCTC7972…	Staphylococcus aureus	117	large ribosomal subunit [GO:0015934]	rplV
W8TUB4	W8TUB4	unreviewed	W8TUB4_STAAU	Large ribosomal subunit protein uL23	rplW rplW_1 A6762_11470 BN1321_380080 C7M54_12940 CRI62_03850 CV021_17925 DD547_02285 E1948_03025 E1948_11870 EAS58_00380 EP54_02085 EQ90_01280 ERS179182_00689 FAF17_03855 G0V65_07965 G6W63_05870 G6X24_00210 G6Y24_08890 GO736_08030 GO782_14635 GO793_01625 GO814_07400 GO829_00780 GO941_08960 GO942_01140 GQX37_14785 GZ067_12095 GZ156_01180 HMPREF3211_01573 M1K003_0791 NCTC10702_03546 NCTC13131_0159…	Staphylococcus aureus	91	ribonucleoprotein complex [GO:1990904]; ribosome [GO:0005840]	rplW
A0A0D1IHY2	A0A0D1IHY2	unreviewed	A0A0D1IHY2_STAAU	Large ribosomal subunit protein uL29	rpmC rpmC_1 A6762_11440 BN1321_380074 C7M54_12910 CRI62_03820 CV021_17955 DD547_02279 E1948_03055 E1948_11840 EAS58_00350 EP54_02115 EQ90_01250 ERS179182_00683 FAF17_03825 G0V65_07995 G6W63_05900 G6X24_00180 G6Y24_08860 GO736_08000 GO782_14665 GO793_01655 GO814_07370 GO829_00750 GO941_08990 GO942_01110 GQX37_14815 GZ067_12125 GZ156_01210 HMPREF3211_01567 M1K003_0785 NCTC10702_03540 NCTC13131_0158…	Staphylococcus aureus	69	ribonucleoprotein complex [GO:1990904]; ribosome [GO:0005840]	rpmC
A0A0D1GR95	A0A0D1GR95	unreviewed	A0A0D1GR95_STAAU	Large ribosomal subunit protein uL3	rplC_1 rplC A6762_11480 BN1321_380082 C7M54_12950 CRI62_03860 CV021_17915 DD547_02287 E1948_03015 E1948_11880 EAS58_00390 EP54_02075 EQ90_01290 ERS179182_00691 FAF17_03865 G0V65_07955 G6W63_05860 G6X24_00220 G6Y24_08900 GO736_08040 GO782_14625 GO793_01615 GO814_07410 GO829_00790 GO941_08950 GO942_01150 GZ067_12085 GZ156_01170 HMPREF3211_01575 M1K003_0793 NCTC10702_03548 NCTC13131_01593 NCTC5664_0…	Staphylococcus aureus	220	ribonucleoprotein complex [GO:1990904]; ribosome [GO:0005840]	rplC_1
W8UVN7	W8UVN7	unreviewed	W8UVN7_STAAU	Large ribosomal subunit protein uL30	rpmD rpmD_1 A6762_11390 BN1321_380064 C7M54_12860 CRI62_03770 CV021_18005 DD547_02269 E1948_03105 E1948_11790 EAS58_00300 EP54_02165 EQ90_01200 ERS179182_00673 FAF17_03775 G0V65_08045 G6W63_05950 G6X24_00130 G6Y24_08810 GO736_07950 GO782_14715 GO793_01705 GO814_07320 GO829_00700 GO941_09040 GO942_01060 GQX37_14865 GZ067_12175 GZ156_01260 HMPREF3211_01557 M1K003_0775 NCTC10702_03528 NCTC13131_0157…	Staphylococcus aureus	59	large ribosomal subunit [GO:0015934]	rpmD
W8TRC7	W8TRC7	unreviewed	W8TRC7_STAAU	Large ribosomal subunit protein uL4	rplD rplD_1 A6762_11475 BN1321_380081 C7M54_12945 CRI62_03855 CV021_17920 DD547_02286 E1948_03020 E1948_11875 EAS58_00385 EP54_02080 EQ90_01285 ERS179182_00690 FAF17_03860 G6W63_05865 G6X24_00215 G6Y24_08895 GO736_08035 GO782_14630 GO793_01620 GO814_07405 GO829_00785 GO941_08955 GO942_01145 GQX37_14780 GZ156_01175 HMPREF3211_01574 M1K003_0792 NCTC10702_03547 NCTC13131_01592 NCTC6133_03039 NCTC797…	Staphylococcus aureus	207	ribonucleoprotein complex [GO:1990904]; ribosome [GO:0005840]	rplD
W8TUC3	W8TUC3	unreviewed	W8TUC3_STAAU	Large ribosomal subunit protein uL5	rplE rplE_1 A6762_11420 BN1321_380070 C7M54_12890 CRI62_03800 DD547_02275 E1948_03075 E1948_11820 EAS58_00330 EP54_02135 EQ90_01230 ERS179182_00679 FAF17_03805 G0V65_08015 G6W63_05920 G6X24_00160 G6Y24_08840 GO736_07980 GO782_14685 GO793_01675 GO814_07350 GO829_00730 GO941_09010 GO942_01090 GQX37_14835 GZ067_12145 GZ156_01230 M1K003_0781 NCTC13131_01581 NCTC5664_01674 NCTC7878_01021 NCTC7972_0247…	Staphylococcus aureus	179	ribonucleoprotein complex [GO:1990904]; ribosome [GO:0005840]	rplE
A0A390BBS7	A0A390BBS7	unreviewed	A0A390BBS7_STAAU	Lipoprotein	metQ_2 G6X24_07950 G6Y24_00130 GO793_09920 GO829_09290 GO941_14095 M1K003_2564 SAMEA70153168_02068	Staphylococcus aureus	273	membrane [GO:0016020]	metQ_2
A0A0D1F282	A0A0D1F282	unreviewed	A0A0D1F282_STAAU	Lipoteichoic acid synthase	ltaS ltaSA A6762_03485 BN1321_170052 C7M54_04695 CRI62_10070 CV021_08940 DD547_00693 E1948_01025 E1948_03660 EAS58_06300 EP54_06980 EQ90_03565 ERS179182_00315 FAF17_06520 G0V65_08715 G6X24_08460 G6Y24_07245 GO736_05375 GO782_15845 GO793_16715 GO814_03555 GO829_10580 GO941_13015 GO942_03380 GQX37_03015 GZ067_06150 GZ156_03765 HMPREF3211_00581 M1K003_1139 NCTC13131_00858 NCTC7972_01203 QU38_10635 S…	Staphylococcus aureus	646	plasma membrane [GO:0005886]	ltaS
H6UH59	H6UH59	unreviewed	H6UH59_STAAU	L-lactate dehydrogenase (L-LDH) (EC 1.1.1.27)	lctE ldh ldh1 ldhA A6762_01060 C7M54_01340 CRI62_02530 FAF17_02670 G6W63_10230 G6X24_03225 G6Y24_11185 GO782_04600 GO829_12985 GO941_13405 GQX37_02730 GZ067_08725 GZ156_02045 M1K003_0527 NCTC13131_05691 SA0759_00194 SA950122_00191 SAHC1335_01024 SAJPND4_00216 SAMEA2076235_00818 SAMEA2078260_00723 SAMEA2078588_00854 SAMEA2078837_00489 SAMEA2080344_01241 SAMEA2081063_00975 SAMEA4008575_01228 SAMEA4…	Staphylococcus aureus	317	cytoplasm [GO:0005737]	lctE
A0A0D1I054	A0A0D1I054	unreviewed	A0A0D1I054_STAAU	L-lactate dehydrogenase (L-LDH) (EC 1.1.1.27)	ldh2 ldh ldh2_1 A6762_13310 BN1321_420103 C7M54_14980 CRI62_05355 CV021_14160 DD547_02632 E1948_09065 E1948_13820 EAS58_02305 EP54_00200 EQ90_02785 ERS179182_00881 FAF17_05175 G0V65_03880 GO736_01115 GO782_06645 GO793_03135 GO814_09260 GO941_08220 GO942_11560 GQX37_02110 GZ067_10285 GZ156_02965 HMPREF3211_01206 NCTC13131_00122 NCTC5664_01150 NCTC6133_03520 NCTC7878_00840 NCTC7972_02029 QU38_16120…	Staphylococcus aureus	319	cytoplasm [GO:0005737]	ldh2
A0A6B0CZD1	A0A6B0CZD1	unreviewed	A0A6B0CZD1_STAAU	LPXTG-anchored adenosine synthase AdsA	adsA GO941_03930	Staphylococcus aureus	380	cellular anatomical entity [GO:0110165]	adsA
A0A6B0CQ99	A0A6B0CQ99	unreviewed	A0A6B0CQ99_STAAU	MAP domain-containing protein	GO793_11890 GO941_16325	Staphylococcus aureus	126	extracellular region [GO:0005576]
W8U485	W8U485	unreviewed	W8U485_STAAU	Membrane protein insertase YidC (Foldase YidC) (Membrane integrase YidC) (Membrane protein YidC)	oxaI oxaA yidC BN1321_340028 C7M54_12080 CV021_10060 DD547_02126 E1948_08905 E1948_11025 EAS58_11425 EP54_10985 EQ90_06880 ERS179182_01089 FAF17_12140 G0V65_11310 G6W63_05405 G6X24_09960 G6Y24_04760 GO736_00240 GO782_09050 GO793_06905 GO814_01190 GO829_14400 GO941_05250 GO942_06420 GQX37_08455 GZ156_04810 HMPREF3211_02559 M1K003_2208 NCTC13131_01425 NCTC7878_02840 NCTC7972_02631 QU38_06425 SA0759…	Staphylococcus aureus	290	plasma membrane [GO:0005886]	oxaI
W8U3E4	W8U3E4	unreviewed	W8U3E4_STAAU	Membrane protein	BN1321_400082 C7M54_13975 DD547_02467 E1948_11285 E1948_12890 EAS58_01415 EP54_09900 EQ90_00420 ERS179182_01808 FAF17_14895 G0V65_04545 G6W63_12275 G6X24_01170 G6Y24_04695 GO736_11935 GO782_13995 GO793_03250 GO814_08375 GO829_02210 GO941_15580 GO942_08305 GQX37_11695 HMPREF3211_00079 M1K003_0977 NCTC10702_03805 NCTC13131_01782 NCTC7878_03497 QU38_07935 SAHC1335_00424 SAMEA103891221_02071 SAMEA103…	Staphylococcus aureus	219	membrane [GO:0016020]
A0A6B0D1J1	A0A6B0D1J1	unreviewed	A0A6B0D1J1_STAAU	Methionine--tRNA ligase (EC 6.1.1.10) (Methionyl-tRNA synthetase) (MetRS)	metG GO941_09960	Staphylococcus aureus	657	cytoplasm [GO:0005737]	metG
A0A6B0D132	A0A6B0D132	unreviewed	A0A6B0D132_STAAU	MMPL family transporter	GO941_17225	Staphylococcus aureus	1055	membrane [GO:0016020]
W8U4T4	W8U4T4	unreviewed	W8U4T4_STAAU	Monofunctional glycosyltransferase (MGT) (EC 2.4.1.129) (Peptidoglycan TGase)	mgt sgtB A6762_09470 BN1321_310015 CRI62_11240 CV021_16995 DD547_01981 EAS58_12390 EP54_04455 EQ90_00660 FAF17_13445 G0V65_08460 G6W63_13395 GO736_11420 GO793_09895 GO814_14095 GO941_12730 GO942_00085 GZ067_00480 GZ156_10320 M1K003_1849 NCTC10702_02970 NCTC13131_01141 NCTC6133_02559 NCTC7878_02561 NCTC7972_02898 QU38_07195 SA0759_03091 SA950122_03008 SAMEA103891221_01214 SAMEA103891415_02567 SAME…	Staphylococcus aureus	269	plasma membrane [GO:0005886]	mgt
A0A6B0D3R0	A0A6B0D3R0	unreviewed	A0A6B0D3R0_STAAU	MSCRAMM family adhesin clumping factor ClfA	clfA GO941_16920	Staphylococcus aureus	772	extracellular region [GO:0005576]	clfA
A0A6B0B7T1	A0A6B0B7T1	unreviewed	A0A6B0B7T1_STAAU	MSCRAMM family adhesin SdrD	sdrD GO793_10115 GO941_14005	Staphylococcus aureus	548	extracellular region [GO:0005576]; membrane [GO:0016020]	sdrD
A0A6B0CQL4	A0A6B0CQL4	unreviewed	A0A6B0CQL4_STAAU	MSCRAMM family adhesin SdrE	sdrE GO941_02570	Staphylococcus aureus	544	extracellular region [GO:0005576]; membrane [GO:0016020]	sdrE
W8UA89	W8UA89	unreviewed	W8UA89_STAAU	Multifunctional fusion protein [Includes: Protein translocase subunit SecD; Protein-export membrane protein SecF]	secD secDF secF secF_1 C7M54_09325 DD547_01720 E1948_03690 E1948_08390 EP54_09375 EQ90_02300 ERS179182_00175 G6W63_07710 G6Y24_01355 GO736_02480 GO814_13095 GO941_03555 GQX37_09030 GZ067_01865 GZ156_05330 M1K003_1388 NCTC13131_01853 SA0759_01377 SAHC1335_02662 SAJPND4_01591 SAMEA103891221_00585 SAMEA103891415_01717 SAMEA1466929_00348 SAMEA1469847_00136 SAMEA2076235_02464 SAMEA2078260_02400 SAMEA2…	Staphylococcus aureus	759	plasma membrane [GO:0005886]	secD
A0A6B0C9S3	A0A6B0C9S3	unreviewed	A0A6B0C9S3_STAAU	N-acetylmuramoyl-L-alanine amidase (EC 3.5.1.28)	GO941_05395	Staphylococcus aureus	391	extracellular region [GO:0005576]
H6UH60	H6UH60	unreviewed	H6UH60_STAAU	NAD kinase (EC 2.7.1.23) (ATP-dependent NAD kinase)	ppnK nadK ppnK_1 ppnKA A6762_04820 BN1321_210011 C7M54_05900 CRI62_01540 CV021_03300 DD547_00963 E1948_04785 E1948_11360 EP54_04665 EQ90_04675 ERS179182_02099 FAF17_07835 G0V65_12315 G6W63_01390 G6X24_13865 G6Y24_06360 GO736_04370 GO782_02165 GO793_17100 GO814_05050 GO829_09830 GO941_10805 GO942_02275 GQX37_01720 GZ067_05145 GZ156_11010 HMPREF3211_01902 M1K003_1691 NCTC13131_00637 NCTC5664_02643 …	Staphylococcus aureus	269	cytoplasm [GO:0005737]	ppnK
A0A0U1MFV7	A0A0U1MFV7	unreviewed	A0A0U1MFV7_STAAU	NADPH-dependent 7-cyano-7-deazaguanine reductase (EC 1.7.1.13) (7-cyano-7-carbaguanine reductase) (NADPH-dependent nitrile oxidoreductase) (PreQ(0) reductase)	queF BN1321_170061 CV021_08995 GO941_04295 NCTC6133_00874 TN60_00635	Staphylococcus aureus	166	cytoplasm [GO:0005737]	queF
A0A6B0D5K3	A0A6B0D5K3	unreviewed	A0A6B0D5K3_STAAU	NERD domain-containing protein	GO793_05005 GO941_14205	Staphylococcus aureus	168	membrane [GO:0016020]
H9BJ87	H9BJ87	unreviewed	H9BJ87_STAAU	Ornithine carbamoyltransferase (OTCase) (EC 2.1.3.3)	arcB argF CV021_12710 E1948_05115 E1948_05675 EAS58_03165 ERS179182_02204 G0V65_11660 GO782_07655 GO941_16735 NCTC6133_01402 QU38_12165 SAMEA1466929_01888 SAMEA1469847_01605 SAMEA1531697_02592 SAMEA4008671_01438 SAMEA70153168_01727	Staphylococcus aureus	333	cytoplasm [GO:0005737]	arcB
A0A2Y2KZD2	A0A2Y2KZD2	unreviewed	A0A2Y2KZD2_STAAU	Ornithine carbamoyltransferase (OTCase) (EC 2.1.3.3)	argF arcB G6X24_02250 G6Y24_14610 GO829_04560 GO941_11660 M1K003_1525 SAMEA70153168_01056	Staphylococcus aureus	336	cytoplasm [GO:0005737]	argF
A0A6B0CNK7	A0A6B0CNK7	unreviewed	A0A6B0CNK7_STAAU	PDZ domain-containing protein	GO793_06585 GO941_13065	Staphylococcus aureus	357	membrane [GO:0016020]
A0A0D1I954	A0A0D1I954	unreviewed	A0A0D1I954_STAAU	Penicillin-binding protein (EC 2.4.1.129) (Penicillin-binding protein 2) (Penicillin-binding protein 3)	pbp3 ftsI_1 G6X24_04495 G6Y24_00935 GO829_14905 GO941_07535 M1K003_1304 QU38_09170 SAMEA70153168_00311	Staphylococcus aureus	691	membrane [GO:0016020]	pbp3
A0A0U1MLH0	A0A0U1MLH0	unreviewed	A0A0U1MLH0_STAAU	peptidoglycan glycosyltransferase (EC 2.4.1.129)	ponA pbp2 BN1321_260090 GO793_13885 GO941_12755 SAMEA4008671_01124 TN60_02610	Staphylococcus aureus	727	membrane [GO:0016020]	ponA
W8TMJ0	W8TMJ0	unreviewed	W8TMJ0_STAAU	Phenylalanine--tRNA ligase alpha subunit (EC 6.1.1.20) (Phenylalanyl-tRNA synthetase alpha subunit) (PheRS)	pheS A6762_05515 BN1321_230060 CRI62_00825 CV021_09645 E1948_05490 E1948_08070 ERS179182_01524 G0V65_01445 G6W63_13600 G6X24_04995 G6Y24_05670 GO782_07810 GO793_11745 GO829_11485 GO941_15630 GZ067_04450 GZ156_09900 M1K003_2531 SA950122_00888 SAJPND4_01064 SAMEA1466929_02114 SAMEA1469847_01718 SAMEA1531697_02172 SAMEA4008671_01466 SAMEA4553026_00818 SAMEA70153168_01507 SAMEA70245418_02058 TN60_069…	Staphylococcus aureus	352	cytoplasm [GO:0005737]	pheS
A0A6B0CP44	A0A6B0CP44	unreviewed	A0A6B0CP44_STAAU	Phenylalanine--tRNA ligase beta subunit (EC 6.1.1.20) (Phenylalanyl-tRNA synthetase beta subunit)	GO941_03640	Staphylococcus aureus	688	cytoplasm [GO:0005737]
A0A3A3AD99	A0A3A3AD99	unreviewed	A0A3A3AD99_STAAU	Phosphate/phosphite/phosphonate ABC transporter substrate-binding protein (Phosphate/phosphonate ABC transporter periplasmic protein) (Phosphonate ABC transporter phosphate-binding periplasmic component)	phnD G6X24_03720 G6Y24_14310 GO793_18330 GO829_12490 GO941_14685 M1K003_0626 SAMEA70153168_00866	Staphylococcus aureus	318	ATP-binding cassette (ABC) transporter complex [GO:0043190]	phnD
A0A0D1IN71	A0A0D1IN71	unreviewed	A0A0D1IN71_STAAU	Phosphocarrier protein HPr (Histidine-containing protein)	ptsH ptsH_1 A6762_05225 BN1321_230005 C7M54_06325 CRI62_01120 CV021_05895 DD547_01039 E1948_05195 E1948_08350 EAS58_08115 EP54_05070 EQ90_05080 ERS179182_01750 FAF17_04875 G0V65_01165 G6W63_06605 G6X24_13455 G6Y24_05950 GO736_03955 GO782_12885 GO814_05465 GO829_10240 GO941_02775 GO942_01860 GQX37_03425 GZ067_04735 GZ156_07330 HMPREF3211_01821 M1K003_1616 NCTC10702_01640 NCTC13131_00557 NCTC5664_0…	Staphylococcus aureus	88	cytoplasm [GO:0005737]	ptsH
A0A6B0CV20	A0A6B0CV20	unreviewed	A0A6B0CV20_STAAU	phosphoenolpyruvate--protein phosphotransferase (EC 2.7.3.9)	ptsP GO941_06110	Staphylococcus aureus	481	cytoplasm [GO:0005737]	ptsP
W8TNG0	W8TNG0	unreviewed	W8TNG0_STAAU	Phosphoglycerate kinase (EC 2.7.2.3)	pgk pgk_1 BN1321_180020 C7M54_05015 DD547_00748 EAS58_06630 EP54_12625 EQ90_03875 FAF17_09835 G0V65_09755 G6X24_08170 G6Y24_04480 GO736_05085 GO782_16145 GO793_11760 GO814_03265 GO829_01105 GO941_09905 GO942_03085 GZ156_13420 HMPREF3211_00514 M1K003_1194 NCTC13131_00802 NCTC7878_03446 NCTC7972_01125 QU38_10945 SA0759_00661 SA950122_00658 SAJPND4_00782 SAMEA103891221_01893 SAMEA103891415_00657 SAM…	Staphylococcus aureus	396	cytoplasm [GO:0005737]	pgk
W8TSV1	W8TSV1	unreviewed	W8TSV1_STAAU	Phosphopentomutase (EC 5.4.2.7) (Phosphodeoxyribomutase)	drm deoB A6762_00570 BN1321_50002 C7M54_00860 CV021_03965 DD547_00127 E1948_00730 E1948_11630 EP54_13170 EQ90_13510 ERS179182_02678 FAF17_15450 G0V65_02070 G6X24_03740 G6Y24_14290 GO736_06620 GO782_02760 GO814_02595 GO829_12470 GO941_03430 GO942_13875 GQX37_04245 GZ156_11455 HMPREF3211_02669 M1K003_0630 NCTC10702_00290 NCTC13131_06224 NCTC5664_00795 NCTC7972_01808 QU38_15085 SA0759_00102 SA950122…	Staphylococcus aureus	392	cytoplasm [GO:0005737]	drm
A0A6B0CFV5	A0A6B0CFV5	unreviewed	A0A6B0CFV5_STAAU	phosphopyruvate hydratase (EC 4.2.1.11)	GO941_01665	Staphylococcus aureus	309	cell surface [GO:0009986]; extracellular region [GO:0005576]; phosphopyruvate hydratase complex [GO:0000015]
A0A6B0CM52	A0A6B0CM52	unreviewed	A0A6B0CM52_STAAU	Polyribonucleotide nucleotidyltransferase (EC 2.7.7.8) (Polynucleotide phosphorylase) (PNPase)	pnp GO941_10130	Staphylococcus aureus	698	cytoplasm [GO:0005737]	pnp
A0A6B0CAX9	A0A6B0CAX9	unreviewed	A0A6B0CAX9_STAAU	Probable endonuclease 4 (EC 3.1.21.2) (Endodeoxyribonuclease IV) (Endonuclease IV)	nfo GO941_07560	Staphylococcus aureus	296	cellular anatomical entity [GO:0110165]	nfo
W8TS62	W8TS62	unreviewed	W8TS62_STAAU	Probable manganese-dependent inorganic pyrophosphatase (EC 3.6.1.1) (Pyrophosphate phospho-hydrolase) (PPase)	ppaC A6762_09720 BN1321_320012 C7M54_11175 CRI62_10980 CV021_17275 DD547_02027 E1948_10135 E1948_10400 EAS58_12650 EP54_12215 EQ90_00915 ERS179182_02059 FAF17_02380 G0V65_12035 G6W63_13145 G6X24_09335 G6Y24_03030 GO736_11170 GO782_05605 GO793_11440 GO814_14345 GO829_06125 GO941_16425 GO942_00335 GQX37_01040 GZ067_00230 GZ156_12900 HMPREF3211_01034 M1K003_1803 NCTC13131_01263 NCTC5664_02024 NCTC61…	Staphylococcus aureus	309	cytoplasm [GO:0005737]	ppaC
W8TMQ6	W8TMQ6	unreviewed	W8TMQ6_STAAU	Probable quinol oxidase subunit 2 (Quinol oxidase polypeptide II)	qoxA A6762_05110 BN1321_220025 C7M54_06200 CRI62_01245 CV021_04840 DD547_01018 E1948_05080 E1948_08455 EP54_04955 EQ90_04965 ERS179182_01773 FAF17_04755 G0V65_01055 G6W63_06490 G6X24_13570 G6Y24_06065 GO736_04070 GO782_12995 GO814_05350 GO829_10125 GO941_10605 GO942_01975 GQX37_03540 GZ067_04850 GZ156_07440 HMPREF3211_01843 M1K003_1640 NCTC6133_01268 NCTC7972_00904 SA0759_00820 SA950122_00823 SAH…	Staphylococcus aureus	366	plasma membrane [GO:0005886]; respirasome [GO:0070469]	qoxA
A0A2S6DMQ5	A0A2S6DMQ5	unreviewed	A0A2S6DMQ5_STAAU	Protein DltD	dltD A6762_04470 CRI62_12180 GO941_05610 SAMEA4008671_00725 SAMEA70245418_01847 UF67_1972	Staphylococcus aureus	391	plasma membrane [GO:0005886]	dltD
A0A6B0CUE9	A0A6B0CUE9	unreviewed	A0A6B0CUE9_STAAU	PTS glucose transporter subunit IICBA	GO941_02505	Staphylococcus aureus	552	plasma membrane [GO:0005886]
A0A6B0CFW9	A0A6B0CFW9	unreviewed	A0A6B0CFW9_STAAU	PTS mannose transporter subunit IIABC	GO941_16805	Staphylococcus aureus	437	plasma membrane [GO:0005886]
A0A0D1J8D5	A0A0D1J8D5	unreviewed	A0A0D1J8D5_STAAU	Putative adenylyltransferase/sulfurtransferase MoeZ (Rhodanese) (Putative sulfur transferase) (Rhodanese domain sulfurtransferase) (Rhodanese domain-containing protein) (Rhodanese-like domain protein) (Rhodanese-like domain-containing protein) (Rhodanese-like protein) (Rhodanese-related sulfurtransferase)	yibN moeZ yqhL A6762_07610 BN1321_260171 C7M54_08805 CRI62_07545 CV021_16680 DD547_01621 EAS58_05200 EP54_01215 EQ90_12545 ERS179182_00072 G0V65_00680 G6W63_07200 G6X24_04590 G6Y24_00840 GO736_02995 GO782_10780 GO793_17630 GO814_12580 GO829_14810 GO941_09710 GO942_05485 GQX37_14110 GZ067_02375 HMPREF3211_01685 M1K003_1287 NCTC10702_02432 NCTC13131_01955 NCTC6133_02044 NCTC7878_01455 NCTC7972_0039…	Staphylococcus aureus	128	membrane [GO:0016020]	yibN
W8TQJ7	W8TQJ7	unreviewed	W8TQJ7_STAAU	Quinol oxidase subunit 1 (EC 1.10.3.-)	qoxB qoxA qoxB_1 A6762_05105 BN1321_220024 C7M54_06195 CRI62_01250 CV021_04835 DD547_01017 E1948_05075 E1948_08460 EAS58_07985 EP54_04950 EQ90_04960 ERS179182_01774 G6W63_06485 G6X24_13575 G6Y24_06070 GO736_04075 GO782_13000 GO793_04130 GO814_05345 GO829_10120 GO941_10600 GO942_01980 GQX37_03545 GZ067_04855 GZ156_07445 HMPREF3211_01844 M1K003_1641 NCTC13131_00580 NCTC5664_02558 NCTC6133_01267 NCT…	Staphylococcus aureus	662	plasma membrane [GO:0005886]; respirasome [GO:0070469]	qoxB
A0A0D1GKA8	A0A0D1GKA8	unreviewed	A0A0D1GKA8_STAAU	Quinol oxidase subunit 3 (EC 1.10.3.-)	qoxC A6762_05100 C7M54_06190 CRI62_01255 CV021_04830 DD547_01016 E1948_05070 E1948_08465 EAS58_07980 EP54_04945 EQ90_04955 ERS179182_01775 FAF17_04745 G0V65_01045 G6W63_06480 G6X24_13580 G6Y24_06075 GO736_04080 GO782_13005 GO814_05340 GO829_10115 GO941_10595 GO942_01985 GQX37_03550 GZ067_04860 GZ156_07450 HMPREF3211_01845 M1K003_1642 NCTC13131_00581 NCTC5664_02559 NCTC6133_01266 NCTC7878_00795 QU…	Staphylococcus aureus	201	plasma membrane [GO:0005886]	qoxC
A0A0S2J5U9	A0A0S2J5U9	unreviewed	A0A0S2J5U9_STAAU	Regulatory protein MsrR	msrR BN1321_260003 CV021_02885 GO941_05380 QU38_13185 TN60_03060	Staphylococcus aureus	327	membrane [GO:0016020]	msrR
A0A6B0CQ75	A0A6B0CQ75	unreviewed	A0A6B0CQ75_STAAU	Regulatory protein YycH domain-containing protein	GO941_01845	Staphylococcus aureus	398	membrane [GO:0016020]
A0A6B0C501	A0A6B0C501	unreviewed	A0A6B0C501_STAAU	Regulatory protein YycH-like domain-containing protein	GO793_16670 GO941_00875	Staphylococcus aureus	262	membrane [GO:0016020]
W8TV61	W8TV61	unreviewed	W8TV61_STAAU	Ribonuclease BN (EC 3.1.-.-) (YihY family inner membrane protein) (YihY family protein) (YihY/virulence factor BrkB family protein)	yihY yihY_1 C7M54_10950 DD547_01990 E1948_09910 E1948_10610 EP54_01900 ERS179182_01873 FAF17_13490 G6X24_07560 G6Y24_02825 GO814_14140 GO829_06330 GO941_02370 GO942_00130 GQX37_03705 HMPREF3211_01154 M1K003_1840 NCTC13131_01225 SAHC1335_02952 SAMEA103891415_02558 SAMEA1466929_01391 SAMEA1469847_02013 SAMEA2076235_02056 SAMEA2078260_01988 SAMEA2078588_01721 SAMEA2078837_02049 SAMEA2080344_01883 SA…	Staphylococcus aureus	405	membrane [GO:0016020]	yihY
A0A0D1IM32	A0A0D1IM32	unreviewed	A0A0D1IM32_STAAU	Ribonuclease J (RNase J) (EC 3.1.-.-)	rnjA rnj BN1321_230011 C7M54_06355 CV021_09905 DD547_01045 E1948_05230 E1948_08320 EAS58_08145 EP54_07395 EQ90_05115 ERS179182_01476 FAF17_05055 G0V65_01195 G6W63_06635 G6X24_13425 G6Y24_05920 GO736_08855 GO782_12855 GO793_04235 GO814_07030 GO829_10270 GO941_17785 GO942_06580 GQX37_03395 GZ067_04705 GZ156_07300 HMPREF3211_00767 M1K003_1610 NCTC13131_00551 NCTC7972_00876 QU38_05695 SA0759_00843 SA…	Staphylococcus aureus	565	cytoplasm [GO:0005737]	rnjA
W8UY96	W8UY96	unreviewed	W8UY96_STAAU	Ribonuclease J (RNase J) (EC 3.1.-.-)	rnjB rnj A6762_06235 BN1321_240123 C7M54_07365 CRI62_00080 DD547_01297 E1948_05670 E1948_06245 EP54_08795 EQ90_07865 ERS179182_01048 FAF17_12370 G6W63_11845 G6X24_12310 G6Y24_07935 GO736_09815 GO782_05975 GO793_16995 GO814_06070 GO829_08375 GO941_10125 GO942_07540 GQX37_06715 GZ067_03750 GZ156_08335 NCTC13131_00367 QU38_12735 SA0759_02788 SA950122_02699 SAHC1335_02209 SAMEA103891221_01576 SAMEA10…	Staphylococcus aureus	557	cytoplasm [GO:0005737]	rnjB
D2Z097	D2Z097	unreviewed	D2Z097_STAAU	Ribosome hibernation promoting factor (HPF)	hpf raiA yfiA yvyD A6762_03670 BN1321_170086 C7M54_04890 CRI62_09870 CV021_09125 DD547_00726 E1948_01195 E1948_03840 EAS58_06495 EP54_02760 EQ90_03750 ERS179182_00282 FAF17_02490 G0V65_08545 G6W63_01690 G6X24_08285 G6Y24_04360 GO736_05200 GO782_16020 GO793_15105 GO814_03380 GO829_00990 GO941_10480 GO942_03205 GQX37_05310 GZ067_05975 GZ156_03940 HMPREF3211_01097 M1K003_1172 NCTC13131_00825 NCTC613…	Staphylococcus aureus	190	cytoplasm [GO:0005737]	hpf
W8UBB3	W8UBB3	unreviewed	W8UBB3_STAAU	Ribosome-recycling factor (RRF) (Ribosome-releasing factor)	frr frr_1 A6762_06155 C7M54_07275 CRI62_00170 CV021_03070 DD547_01281 E1948_05590 E1948_06155 EAS58_03640 EP54_08715 EQ90_07945 G0V65_02420 G6W63_11765 G6X24_12390 G6Y24_08015 GO736_09735 GO782_06055 GO793_05305 GO814_06150 GO829_08455 GO941_14855 GO942_07460 GQX37_06795 GZ067_03830 GZ156_08255 HMPREF3211_01303 M1K003_0100 NCTC13131_00383 NCTC5664_02240 NCTC6133_01536 NCTC7972_00689 QU38_12655 SA…	Staphylococcus aureus	184	cytoplasm [GO:0005737]	frr
A0A0D1G603	A0A0D1G603	unreviewed	A0A0D1G603_STAAU	RNA polymerase sigma factor SigA	rpoD sigA sigA_1 A6762_07750 BN1321_260198 C7M54_08945 CRI62_07685 CV021_16540 DD547_01647 E1948_07995 E1948_09680 EAS58_05340 EP54_01075 EQ90_01920 ERS179182_00098 FAF17_00730 G0V65_00540 G6W63_07340 G6X24_04450 G6Y24_00980 GO736_02855 GO782_10920 GO793_13835 GO814_12720 GO829_14950 GO941_15375 GO942_05345 GQX37_09790 GZ067_02235 HMPREF3211_01712 M1K003_1313 NCTC13131_01929 NCTC5664_03501 NCTC61…	Staphylococcus aureus	368	cytoplasm [GO:0005737]	rpoD
A0A6B0CAT7	A0A6B0CAT7	unreviewed	A0A6B0CAT7_STAAU	Serine hydroxymethyltransferase (SHMT) (Serine methylase) (EC 2.1.2.1)	glyA GO941_07350	Staphylococcus aureus	412	cytoplasm [GO:0005737]	glyA
A0A0U1MG80	A0A0U1MG80	unreviewed	A0A0U1MG80_STAAU	Serine-aspartate repeat-containing protein C (YSIRK-type signal peptide-containing protein)	sdrC BN1321_130049 GO793_04565 GO941_04490	Staphylococcus aureus	878	extracellular region [GO:0005576]; membrane [GO:0016020]	sdrC
A0A6B0CZ41	A0A6B0CZ41	unreviewed	A0A6B0CZ41_STAAU	Serine--tRNA ligase (EC 6.1.1.11) (Seryl-tRNA synthetase) (SerRS) (Seryl-tRNA(Ser/Sec) synthetase)	serS GO941_14295	Staphylococcus aureus	428	cytoplasm [GO:0005737]	serS
A0A6B0CVB5	A0A6B0CVB5	unreviewed	A0A6B0CVB5_STAAU	Signal recognition particle receptor FtsY (SRP receptor) (EC 3.6.5.4)	ftsY GO941_15740	Staphylococcus aureus	416	cytoplasm [GO:0005737]; plasma membrane [GO:0005886]	ftsY
W8U6K4	W8U6K4	unreviewed	W8U6K4_STAAU	Small ribosomal subunit protein bS16	rpsP rpsP_1 A6762_06035 BN1321_240084 C7M54_07160 CRI62_00290 CV021_11345 DD547_01260 E1948_05475 E1948_06040 EAS58_03535 EP54_08595 EQ90_08065 ERS179182_01011 FAF17_11165 G0V65_02535 G6W63_11660 G6X24_12505 G6Y24_13750 GO736_09620 GO782_06170 GO793_08775 GO814_06265 GO829_08570 GO941_12470 GO942_07345 GQX37_06910 GZ067_03935 GZ156_09605 HMPREF3211_01282 M1K003_0079 NCTC10702_01954 NCTC13131_0040…	Staphylococcus aureus	91	cytoplasm [GO:0005737]; ribonucleoprotein complex [GO:1990904]; ribosome [GO:0005840]	rpsP
A0A0D1HF64	A0A0D1HF64	unreviewed	A0A0D1HF64_STAAU	Small ribosomal subunit protein bS18	rpsR rpsR_2 A6762_01720 BN1321_80087 C7M54_02620 CRI62_03210 CV021_06845 DD547_00354 E1948_01885 E1948_06335 EAS58_09400 EP54_08245 EQ90_08530 ERS179182_01327 FAF17_10305 G0V65_03230 G6W63_10860 G6X24_05455 G6Y24_06710 GO736_14255 GO782_08860 GO793_13370 GO814_10575 GO829_13630 GO941_16000 GO942_09275 GQX37_01280 GZ067_08015 GZ156_06260 HMPREF3211_02450 M1K003_0387 NCTC10702_00705 NCTC13131_05824…	Staphylococcus aureus	80	ribonucleoprotein complex [GO:1990904]; ribosome [GO:0005840]	rpsR
A0A0D1HQV9	A0A0D1HQV9	unreviewed	A0A0D1HQV9_STAAU	Small ribosomal subunit protein bS6	rpsF rpsF_2 A6762_01710 BN1321_80085 C7M54_02610 CRI62_03200 CV021_06855 DD547_00352 E1948_01875 E1948_06345 EAS58_09390 EP54_08255 EQ90_08540 ERS179182_01329 FAF17_10315 G0V65_03220 G6W63_10850 G6X24_05445 G6Y24_06700 GO736_14245 GO782_08870 GO793_13380 GO814_10585 GO829_13620 GO941_16010 GO942_09285 GQX37_01290 GZ067_08025 GZ156_06270 HMPREF3211_02452 M1K003_0389 NCTC10702_00703 NCTC13131_05822…	Staphylococcus aureus	98	ribonucleoprotein complex [GO:1990904]; ribosome [GO:0005840]	rpsF
A0A0D1J193	A0A0D1J193	unreviewed	A0A0D1J193_STAAU	Small ribosomal subunit protein uS12	rpsL A6762_02570 BN1321_130030 CRI62_05845 CV021_09415 DD547_00516 E1948_00155 E1948_02765 EAS58_12155 EP54_12965 EQ90_07135 ERS179182_01930 G0V65_10090 G6W63_01200 G6X24_14645 G6Y24_14970 GO736_12410 GO782_08055 GO793_06920 GO814_00290 GO829_07040 GO941_07975 GO942_12750 GZ067_07065 GZ156_05780 M1K003_2006 NCTC5664_00098 NCTC6133_00646 NCTC7878_01163 NCTC7972_01389 QU38_09740 SA0759_02507 SA9501…	Staphylococcus aureus	137	small ribosomal subunit [GO:0015935]	rpsL
W8U8U6	W8U8U6	unreviewed	W8U8U6_STAAU	Small ribosomal subunit protein uS13	rpsM rpsM_1 A6762_11360 BN1321_380059 C7M54_12830 CRI62_03740 CV021_18035 DD547_02263 E1948_03135 E1948_11760 EAS58_00270 EP54_02195 EQ90_01170 ERS179182_00667 FAF17_03745 G0V65_08075 G6W63_05980 G6X24_00100 G6Y24_08780 GO736_07920 GO782_14745 GO793_04170 GO814_07290 GO829_00670 GO941_10770 GO942_01030 GQX37_14895 GZ067_12205 GZ156_01290 HMPREF3211_01551 M1K003_0769 NCTC13131_01569 NCTC5664_01688…	Staphylococcus aureus	121	ribonucleoprotein complex [GO:1990904]; ribosome [GO:0005840]	rpsM
W8U6H8	W8U6H8	unreviewed	W8U6H8_STAAU	Small ribosomal subunit protein uS15	rpsO rpsO_1 A6762_06225 BN1321_240121 C7M54_07350 CRI62_00095 CV021_03145 DD547_01295 E1948_05660 E1948_06230 EAS58_03715 EP54_08785 EQ90_07875 ERS179182_01046 FAF17_12360 G0V65_02350 G6W63_11835 G6X24_12320 G6Y24_07945 GO736_09805 GO782_05985 GO793_17005 GO814_06080 GO829_08385 GO941_10135 GO942_07530 GQX37_06725 GZ067_03760 GZ156_08325 HMPREF3211_01317 M1K003_0114 NCTC10702_02013 NCTC13131_0036…	Staphylococcus aureus	89	cytoplasm [GO:0005737]; ribonucleoprotein complex [GO:1990904]; ribosome [GO:0005840]	rpsO
A0A0D1GJS3	A0A0D1GJS3	unreviewed	A0A0D1GJS3_STAAU	Small ribosomal subunit protein uS19	rpsS rpsS_1 A6762_11460 BN1321_380078 C7M54_12930 CRI62_03840 CV021_17935 DD547_02283 E1948_03035 E1948_11860 EAS58_00370 EP54_02095 EQ90_01270 ERS179182_00687 FAF17_03845 G0V65_07975 G6W63_05880 G6X24_00200 G6Y24_08880 GO736_08020 GO782_14645 GO793_01635 GO814_07390 GO829_00770 GO941_08970 GO942_01130 GQX37_14795 GZ067_12105 GZ156_01190 M1K003_0789 NCTC10702_03544 NCTC13131_01589 NCTC7972_02464 …	Staphylococcus aureus	92	cytoplasm [GO:0005737]; small ribosomal subunit [GO:0015935]	rpsS
A0A6B0D0C7	A0A6B0D0C7	unreviewed	A0A6B0D0C7_STAAU	Small ribosomal subunit protein uS2	rpsB GO941_14835	Staphylococcus aureus	255	small ribosomal subunit [GO:0015935]	rpsB
A0A0D1HMM2	A0A0D1HMM2	unreviewed	A0A0D1HMM2_STAAU	Small ribosomal subunit protein uS3	rpsC rpsC_1 A6762_11450 BN1321_380076 CRI62_03830 CV021_17945 DD547_02281 E1948_03045 E1948_11850 EAS58_00360 EP54_02105 EQ90_01260 ERS179182_00685 FAF17_03835 G0V65_07985 G6W63_05890 G6X24_00190 G6Y24_08870 GO736_08010 GO782_14655 GO793_01645 GO814_07380 GO829_00760 GO941_08980 GO942_01120 GQX37_14805 GZ067_12115 GZ156_01200 HMPREF3211_01569 M1K003_0787 NCTC10702_03542 NCTC13131_01587 NCTC5664_0…	Staphylococcus aureus	217	ribonucleoprotein complex [GO:1990904]; ribosome [GO:0005840]	rpsC
A0A0D1HIM3	A0A0D1HIM3	unreviewed	A0A0D1HIM3_STAAU	Small ribosomal subunit protein uS7	rpsG rpsG_1 A6762_02575 BN1321_130031 C7M54_03720 CRI62_05840 CV021_09410 CV021_16315 DD547_00517 E1948_00160 E1948_02770 EAS58_12150 EP54_12970 EQ90_07140 ERS179182_01931 FAF17_03325 G0V65_10085 G6W63_01195 G6X24_14640 G6Y24_14965 GO736_12415 GO782_08050 GO793_06925 GO814_00285 GO829_07035 GO941_07980 GO942_12745 GQX37_06500 GZ067_07060 GZ156_05785 HMPREF3211_01392 M1K003_2007 NCTC13131_01038 NC…	Staphylococcus aureus	156	small ribosomal subunit [GO:0015935]	rpsG
A0A0D1IEZ8	A0A0D1IEZ8	unreviewed	A0A0D1IEZ8_STAAU	Small ribosomal subunit protein uS8	rpsH rpsH_1 A6762_11410 BN1321_380068 C7M54_12880 CRI62_03790 CV021_17985 DD547_02273 E1948_03085 E1948_11810 EAS58_00320 EP54_02145 EQ90_01220 ERS179182_00677 FAF17_03795 G0V65_08025 G6W63_05930 G6X24_00150 G6Y24_08830 GO736_07970 GO782_14695 GO793_01685 GO814_07340 GO829_00720 GO941_09020 GO942_01080 GQX37_14845 GZ067_12155 GZ156_01240 HMPREF3211_01561 M1K003_0779 NCTC13131_01579 NCTC5664_01676…	Staphylococcus aureus	132	ribonucleoprotein complex [GO:1990904]; ribosome [GO:0005840]	rpsH
A0A6M1V5W2	A0A6M1V5W2	unreviewed	A0A6M1V5W2_STAAU	Small ribosomal subunit protein uS9	rpsI rpsI_1 BN1321_380049 C7M54_12785 CRI62_03695 CV021_12640 DD547_02254 E1948_11715 EAS58_00225 ERS179182_00657 FAF17_13725 G0V65_13015 G6W63_06025 G6X24_00055 G6Y24_08735 GO736_07875 GO782_14790 GO793_16570 GO814_07245 GO829_00625 GO941_09165 GO942_00985 GQX37_14940 GZ067_12250 GZ156_01335 M1K003_0758 NCTC13131_01558 NCTC5664_01700 NCTC6133_03004 NCTC7878_01046 NCTC7972_02494 SAHC1335_00180 SA…	Staphylococcus aureus	132	ribonucleoprotein complex [GO:1990904]; ribosome [GO:0005840]	rpsI
A0A5N5IJZ3	A0A5N5IJZ3	unreviewed	A0A5N5IJZ3_STAAU	Staphylococcal enterotoxin type O	seo E1948_09430 E1948_12650 G6X24_12935 G6Y24_12930 GO782_00110 GO793_12550 GO829_03530 GO941_09055	Staphylococcus aureus	260	extracellular region [GO:0005576]	seo
A0A6B0CNC1	A0A6B0CNC1	unreviewed	A0A6B0CNC1_STAAU	Staphylococcal protein A	spa GO941_12545	Staphylococcus aureus	104	membrane [GO:0016020]	spa
A0A224B3G8	A0A224B3G8	unreviewed	A0A224B3G8_STAAU	Staphylokinase	sak GO941_12605 UF67_2283	Staphylococcus aureus	163	extracellular region [GO:0005576]	sak
W8UYB9	W8UYB9	unreviewed	W8UYB9_STAAU	Succinate--CoA ligase [ADP-forming] subunit beta (EC 6.2.1.5) (Succinyl-CoA synthetase subunit beta) (SCS-beta)	sucC sucC_1 A6762_06075 BN1321_240092 C7M54_07195 CV021_11305 DD547_01267 EAS58_03570 EP54_08635 EQ90_08025 FAF17_11130 G0V65_02500 G6W63_11695 G6X24_12470 G6Y24_15485 GO736_09655 GO782_06135 GO793_11725 GO814_06230 GO829_08535 GO941_15770 GO942_07380 GQX37_06875 GZ156_09570 HMPREF3211_01289 M1K003_0086 NCTC13131_00397 NCTC6133_01516 NCTC7878_01871 NCTC7972_00705 QU38_12570 SA0759_01001 SA950122_…	Staphylococcus aureus	388	cytoplasm [GO:0005737]	sucC
A0A0U1MG89	A0A0U1MG89	unreviewed	A0A0U1MG89_STAAU	Thermonuclease (EC 3.1.31.1) (Micrococcal nuclease) (Staphylococcal nuclease)	nuc BN1321_180040 GO793_07945 GO941_04305 TN60_12010	Staphylococcus aureus	228	membrane [GO:0016020]	nuc
O54079	O54079	unreviewed	O54079_STAAU	Thioredoxin reductase (EC 1.8.1.9)	trxB trxB_1 trxB_2 trxB_3 BN1321_180007 C7M54_04960 CV021_09195 DD547_00738 E1948_01265 E1948_03910 EAS58_06570 EP54_02830 EQ90_03820 ERS179182_00270 FAF17_02420 G6W63_01760 G6X24_08215 G6Y24_04430 GO736_05130 GO793_06830 GO814_03310 GO829_01060 GO941_10915 GO942_03135 GQX37_05380 GZ067_05905 GZ156_04010 HMPREF3211_01109 M1K003_1184 NCTC10702_01296 NCTC13131_00813 NCTC6133_00916 NCTC7878_03432 QU…	Staphylococcus aureus	311	cytoplasm [GO:0005737]	trxB
W8TVM8	W8TVM8	unreviewed	W8TVM8_STAAU	Threonine--tRNA ligase (EC 6.1.1.3) (Threonyl-tRNA synthetase) (ThrRS)	thrS thrS_2 BN1321_260313 C7M54_09580 E1948_03890 E1948_08600 EAS58_10045 EP54_09165 EQ90_02505 ERS179182_00213 FAF17_04055 G0V65_05085 G6X24_10840 G6Y24_12185 GO736_02280 GO782_11860 GO793_12125 GO814_13295 GO829_02780 GO941_04405 GO942_04770 GQX37_11925 GZ156_05530 HMPREF3211_00278 NCTC13131_06158 NCTC7878_03224 SA0759_01410 SAHC1335_02714 SAJPND4_01629 SAMEA103891221_02222 SAMEA103891415_01679…	Staphylococcus aureus	645	cytoplasm [GO:0005737]	thrS
A0A6B0BER1	A0A6B0BER1	unreviewed	A0A6B0BER1_STAAU	Transaldolase (EC 2.2.1.2)	GO793_13175 GO941_12505	Staphylococcus aureus	236	cytoplasm [GO:0005737]
A0A0D1FNC6	A0A0D1FNC6	unreviewed	A0A0D1FNC6_STAAU	Transcriptional regulator MraZ	mraZ A6762_05735 BN1321_240021 C7M54_06850 CRI62_00590 CV021_06270 DD547_01200 E1948_05175 E1948_05735 EAS58_03225 EP54_05755 EQ90_05605 ERS179182_02192 FAF17_11475 G0V65_11605 G6W63_02855 G6X24_09180 G6Y24_13450 GO736_09320 GO782_07595 GO793_02095 GO814_06565 GO829_08870 GO941_07455 GO942_07045 GQX37_07210 GZ067_04235 GZ156_11585 M1K003_0018 NCTC13131_00464 NCTC5664_02397 NCTC6133_01417 NCTC7878…	Staphylococcus aureus	143	cytoplasm [GO:0005737]; nucleoid [GO:0009295]	mraZ
A0A133PYM5	A0A133PYM5	unreviewed	A0A133PYM5_STAAU	Transcriptional regulator	C7M54_13285 CV021_11820 E1948_12210 FAF17_06710 G0V65_06740 G6W63_00615 G6X24_00530 G6Y24_09210 GO736_08350 GO793_14205 GO814_07720 GO829_01570 GO941_13935 GO942_01460 GQX37_07975 GZ156_00860 HMPREF3211_01639	Staphylococcus aureus	307	membrane [GO:0016020]
A0A0D1J2E1	A0A0D1J2E1	unreviewed	A0A0D1J2E1_STAAU	Translation initiation factor IF-3	infC A6762_08325 C7M54_09570 CRI62_08265 CV021_05010 E1948_03880 E1948_08590 EAS58_10035 EP54_09175 EQ90_02495 FAF17_04045 G6W63_07900 G6X24_10850 G6Y24_12175 GO736_02290 GO782_11870 GO793_09200 GO814_13285 GO829_02770 GO941_10830 GO942_04780 GQX37_11915 GZ067_01670 GZ156_05520 QU38_08545 SAHC1335_05287 UF67_1038	Staphylococcus aureus	175	cytoplasm [GO:0005737]	infC
A0A0U1MN09	A0A0U1MN09	unreviewed	A0A0U1MN09_STAAU	Trigger factor (TF) (EC 5.2.1.8) (PPIase)	tig BN1321_260306 GO941_03270 TN60_01495	Staphylococcus aureus	433	cytoplasm [GO:0005737]	tig
W8U0T0	W8U0T0	unreviewed	W8U0T0_STAAU	Triosephosphate isomerase (TIM) (TPI) (EC 5.3.1.1) (Triose-phosphate isomerase)	tpiA tpi tpiA_1 BN1321_180021 C7M54_05020 DD547_00749 EAS58_06635 EP54_12620 EQ90_03880 FAF17_09830 G0V65_09750 G6X24_08165 G6Y24_04485 GO736_05080 GO793_11755 GO814_03260 GO829_01110 GO941_09900 GO942_03080 GQX37_00515 GZ156_13415 M1K003_1195 NCTC13131_00801 NCTC7878_03447 NCTC7972_01124 QU38_10950 SA0759_00662 SA950122_00659 SAHC1335_05153 SAMEA103891221_01892 SAMEA103891415_00656 SAMEA1531697_…	Staphylococcus aureus	253	cytoplasm [GO:0005737]	tpiA
A0A6B0BLV6	A0A6B0BLV6	unreviewed	A0A6B0BLV6_STAAU	Trypsin-like serine protease	GO793_00770 GO941_17000	Staphylococcus aureus	281	membrane [GO:0016020]
W8U075	W8U075	unreviewed	W8U075_STAAU	Tryptophan--tRNA ligase (EC 6.1.1.2) (Tryptophanyl-tRNA synthetase) (TrpRS)	trpS trpS_1 A6762_04770 BN1321_210001 C7M54_05845 CRI62_01590 DD547_00953 EP54_04615 EQ90_04625 FAF17_07780 G6X24_13915 GO736_04425 GO793_17575 GO814_04995 GO829_09780 GO941_08660 GO942_02330 GQX37_01775 GZ156_11060 HMPREF3211_01914 M1K003_2422 NCTC10702_01521 NCTC13131_00650 SA950122_00769 SAHC1335_01831 SAJPND4_00918 SAMEA103891221_01160 SAMEA103891415_00503 SAMEA2076235_00170 SAMEA2078260_0048…	Staphylococcus aureus	329	cytoplasm [GO:0005737]	trpS
A0A0D1HD00	A0A0D1HD00	unreviewed	A0A0D1HD00_STAAU	Universal stress protein	uspA_2 A6762_08490 BN1321_260342 C7M54_09735 CRI62_08425 CV021_05170 DD547_01784 E1948_04030 E1948_08745 EAS58_10205 EP54_00795 EQ90_06335 ERS179182_00240 FAF17_15575 G0V65_05225 G6W63_12830 G6X24_10700 G6Y24_12325 GO736_07305 GO782_11720 GO793_01240 GO814_13595 GO829_02920 GO941_16950 GO942_04625 GQX37_04445 GZ067_01515 GZ156_10810 HMPREF3211_02270 M1K003_2473 NCTC10702_02683 NCTC13131_06129 NCT…	Staphylococcus aureus	166	cytoplasm [GO:0005737]	uspA_2
A0A0D1IVL3	A0A0D1IVL3	unreviewed	A0A0D1IVL3_STAAU	Uridylate kinase (UK) (EC 2.7.4.22) (Uridine monophosphate kinase) (UMP kinase) (UMPK)	pyrH pyrH_1 smbA A6762_06150 BN1321_240106 C7M54_07270 CRI62_00175 CV021_03065 DD547_01280 E1948_05585 E1948_06150 EAS58_03635 EP54_08710 EQ90_07950 ERS179182_01031 FAF17_12280 G0V65_02425 G6W63_11760 G6X24_12395 G6Y24_15560 GO736_09730 GO782_06060 GO793_05300 GO814_06155 GO829_08460 GO941_14850 GO942_07455 GZ067_03835 GZ156_08250 M1K003_0099 NCTC13131_00384 NCTC5664_02241 NCTC6133_01535 NCTC7972…	Staphylococcus aureus	240	cytoplasm [GO:0005737]	pyrH
A0A0D6WDQ5	A0A0D6WDQ5	unreviewed	A0A0D6WDQ5_STAAU	Valine--tRNA ligase (EC 6.1.1.9) (Valyl-tRNA synthetase) (ValRS)	valS valS_2 C7M54_09475 DD547_01738 EAS58_09940 EP54_09270 EQ90_02400 FAF17_03950 G6X24_10940 G6Y24_12085 GO814_13195 GO829_02680 GO941_05780 GO942_04870 GQX37_11825 GZ156_05430 HMPREF3211_00298 M1K003_2429 NCTC13131_06385 SA0759_01392 SAHC1335_02694 SAJPND4_01611 SAMEA103891221_02242 SAMEA103891415_01699 SAMEA2076235_02546 SAMEA2078260_02527 SAMEA2078588_02527 SAMEA2078837_02558 SAMEA2080344_025…	Staphylococcus aureus	876	cytoplasm [GO:0005737]	valS
A0A6B0D578	A0A6B0D578	unreviewed	A0A6B0D578_STAAU	YSIRK-type signal peptide-containing protein	GO793_10255 GO941_12110	Staphylococcus aureus	723	extracellular region [GO:0005576]
A0A6B0CMZ4	A0A6B0CMZ4	unreviewed	A0A6B0CMZ4_STAAU	YSIRK-type signal peptide-containing protein	GO793_15930 GO941_14655	Staphylococcus aureus	716	extracellular region [GO:0005576]
A0A6B0D0S3	A0A6B0D0S3	unreviewed	A0A6B0D0S3_STAAU	YSIRK-type signal peptide-containing protein	GO941_07900	Staphylococcus aureus	465	extracellular region [GO:0005576]
A0A6B0CKY9	A0A6B0CKY9	unreviewed	A0A6B0CKY9_STAAU	YSIRK-type signal peptide-containing protein	GO941_08120	Staphylococcus aureus	342	extracellular region [GO:0005576]; membrane [GO:0016020]

## Sheet: Table 4_BEV markers NCTC 8325
BEV markers from Staphylococcus aureus subsp. aureus NCTC 8325 found in PL-BEVs
Protein name	Genesymbol	UniProt accession
2-oxoglutarate dehydrogenase E1 component (EC 1.2.4.2) (Alpha-ketoglutarate dehydrogenase)	odhA	Q2FYM1
30S ribosomal protein S12	rpsL	P0A0H0
30S ribosomal protein S13	rpsM	Q2FW30
30S ribosomal protein S15	rpsO	Q2G2Q1
30S ribosomal protein S18	rpsR	Q2G111
30S ribosomal protein S19	rpsS	Q2FW10
30S ribosomal protein S2	rpsB	P66545
30S ribosomal protein S2	rpsB	Q2FZ25
30S ribosomal protein S3	rpsC	P66554
30S ribosomal protein S3	rpsC	Q2FW12
30S ribosomal protein S7	rpsG	P48940
30S ribosomal protein S8	rpsH	Q2FW20
30S ribosomal protein S9	rpsI	Q2FW39
50S ribosomal protein L1	rplA	P66092
50S ribosomal protein L1	rplA	Q2G0P0
50S ribosomal protein L14	rplN	Q2FW16
50S ribosomal protein L15	rplO	P0A0F7
50S ribosomal protein L15	rplO	P0A0F8
50S ribosomal protein L16	rplP	Q7A080
50S ribosomal protein L16	rplP	Q2FW13
50S ribosomal protein L18	rplR	Q2FW22
50S ribosomal protein L19	rplS	Q8NX05
50S ribosomal protein L19	rplS	Q2FZ42
50S ribosomal protein L2	rplB	P60433
Lipoteichoic acid synthase [Cleaved into: Glycerol phosphate lipoteichoic acid synthase (LTA synthase) (EC 2.7.8.-) (Polyglycerol phosphate synthase); Processed glycerol phosphate lipoteichoic acid synthase]	ltaS	Q7A1I3
50S ribosomal protein L23	rplW	Q2FW08
50S ribosomal protein L4	rplD	P61060
50S ribosomal protein L4	rplD	Q2FW07
50S ribosomal protein L5	rplE	Q7A083
50S ribosomal protein L5	rplE	Q2FW18
50S ribosomal protein L7/L12	rplL	P48860
Adenylosuccinate lyase (ASL) (EC 4.3.2.2) (Adenylosuccinase) (ASase)	purB	Q2G2S0
Alkyl hydroperoxide reductase C (EC 1.11.1.15) (Peroxiredoxin) (Thioredoxin peroxidase)	ahpC	P0A0B7
ATP synthase gamma chain (ATP synthase F1 sector gamma subunit) (F-ATPase gamma subunit)	atpG	Q2FWE9
DNA polymerase I (EC 2.7.7.7)	polA	Q2FXN9
ATP synthase subunit beta (EC 3.6.3.14) (ATP synthase F1 sector subunit beta) (F-ATPase subunit beta)	atpD	Q2FWF0
ATP-dependent 6-phosphofructokinase (ATP-PFK) (Phosphofructokinase) (EC 2.7.1.11) (Phosphohexokinase)	pfkA	Q2FXM8
DNA topoisomerase 1 (EC 5.99.1.2) (DNA topoisomerase I) (Omega-protein) (Relaxing enzyme) (Swivelase) (Untwisting enzyme)	topA	Q2FZ32
Dihydrolipoyllysine-residue acetyltransferase component of pyruvate dehydrogenase complex (EC 2.3.1.12) (Dihydrolipoamide acetyltransferase component of pyruvate dehydrogenase complex) (E2)	pdhC	Q8NX76
DNA-directed RNA polymerase subunit beta (RNAP subunit beta) (EC 2.7.7.6) (RNA polymerase subunit beta) (Transcriptase subunit beta)	rpoB	P60279
50S ribosomal protein L20	rplT	Q2FXQ1
50S ribosomal protein L21	rplU	Q2FXS8
50S ribosomal protein L22	rplV	Q2FW11
ATP synthase subunit alpha (EC 3.6.3.14) (ATP synthase F1 sector subunit alpha) (F-ATPase subunit alpha)	atpA	Q2FWE8
DNA-directed RNA polymerase subunit alpha (RNAP subunit alpha) (EC 2.7.7.6) (RNA polymerase subunit alpha) (Transcriptase subunit alpha)	rpoA	P66707
DNA-directed RNA polymerase subunit alpha (RNAP subunit alpha) (EC 2.7.7.6) (RNA polymerase subunit alpha) (Transcriptase subunit alpha)	rpoA	Q2FW32
DNA-directed RNA polymerase subunit beta' (RNAP subunit beta') (EC 2.7.7.6) (RNA polymerase subunit beta') (Transcriptase subunit beta')	rpoC	P60286
Bacterial non-heme ferritin (EC 1.16.3.2)	ftnA	Q2FWZ8
Elongation factor G (EF-G)	fusA	Q2G0N1
Elongation factor P (EF-P)	efp	Q2FY41
Elongation factor Ts (EF-Ts)	tsf	Q2FZ23
Elongation factor Tu (EF-Tu)	tuf	Q2G0N0
Enolase (EC 4.2.1.11) (2-phospho-D-glycerate hydro-lyase) (2-phosphoglycerate dehydratase)	eno	Q2G028
Extracellular matrix protein-binding protein emp	emp	Q2G012
Foldase protein PrsA (EC 5.2.1.8)	prsA	Q2G2S6
Formate acetyltransferase (EC 2.3.1.54) (Pyruvate formate-lyase)	pflB	Q2G1D8
Formate--tetrahydrofolate ligase (EC 6.3.4.3) (Formyltetrahydrofolate synthetase) (FHS) (FTHFS)	fhs	Q2G296
Fructose-1,6-bisphosphatase class 3 (FBPase class 3) (EC 3.1.3.11) (D-fructose-1,6-bisphosphate 1-phosphohydrolase class 3)	fbp	Q2FVB2
Gamma-hemolysin component C	hlgC	Q7A019
Glucose-6-phosphate isomerase (GPI) (EC 5.3.1.9) (Phosphoglucose isomerase) (PGI) (Phosphohexose isomerase) (PHI)	pgi	Q2FZU0
Cell division protein FtsZ	ftsZ	Q2FZ89
Chaperone protein DnaK (HSP70) (Heat shock 70 kDa protein) (Heat shock protein 70)	dnaK	Q2FXZ2
L-lactate dehydrogenase 2 (L-LDH 2) (EC 1.1.1.27)	ldh2	Q2G1Y5
HTH-type transcriptional regulator SarR (Staphylococcal accessory regulator R)	sarR	Q9F0R1
Monofunctional glycosyltransferase (MGT) (EC 2.4.1.129) (Peptidoglycan TGase)	mgt	Q93Q23
Probable glycine dehydrogenase (decarboxylating) subunit 1 (EC 1.4.4.2) (Glycine cleavage system P-protein subunit 1) (Glycine decarboxylase subunit 1) (Glycine dehydrogenase (aminomethyl-transferring) subunit 1)	gcvPA	Q2FY34
Probable malate:quinone oxidoreductase 2 (EC 1.1.5.4) (MQO 2) (Malate dehydrogenase [quinone] 2)	mqo2	Q8NUM4
Probable quinol oxidase subunit 1 (EC 1.10.3.-) (Quinol oxidase polypeptide I)	qoxB	Q2FZK0
Probable quinol oxidase subunit 2 (EC 1.10.3.-) (Quinol oxidase polypeptide II)	qoxA	Q2FZJ9
Protein DltD	dltD	Q2FZW3
Pyridoxal 5'-phosphate synthase subunit PdxS (PLP synthase subunit PdxS) (EC 4.3.3.6) (Pdx1)	pdxS	Q2G0Q1
Pyruvate dehydrogenase E1 component subunit alpha (EC 1.2.4.1)	pdhA	P60090
Pyruvate dehydrogenase E1 component subunit beta (EC 1.2.4.1)	pdhB	P0A0A2
Regulatory protein MsrR	msrR	Q7A0Y4
Regulatory protein MsrR	msrR	Q7BHL7
Ribosome hibernation promotion factor (HPF) (Hibernation promoting factor SaHPF)	hpf	Q2G055
Serine hydroxymethyltransferase (SHMT) (Serine methylase) (EC 2.1.2.1)	glyA	P66804
Serine hydroxymethyltransferase (SHMT) (Serine methylase) (EC 2.1.2.1)	glyA	Q2FWE5
Serine-aspartate repeat-containing protein D	sdrD	Q2G0L4
Succinate--CoA ligase [ADP-forming] subunit alpha (EC 6.2.1.5) (Succinyl-CoA synthetase subunit alpha) (SCS-alpha)	sucD	Q2FZ36
Succinate--CoA ligase [ADP-forming] subunit beta (EC 6.2.1.5) (Succinyl-CoA synthetase subunit beta) (SCS-beta)	sucC	Q2FZ37
Superoxide dismutase [Mn] 1 (EC 1.15.1.1)	sodA	P0A0J3
Threonine--tRNA ligase (EC 6.1.1.3) (Threonyl-tRNA synthetase) (ThrRS)	thrS	Q8NW68
Threonine--tRNA ligase (EC 6.1.1.3) (Threonyl-tRNA synthetase) (ThrRS)	thrS	Q2FXP7
Translation initiation factor IF-3	infC	Q2FXP9
Trigger factor (TF) (EC 5.2.1.8) (PPIase)	tig	Q2FXQ6
Uridylate kinase (UK) (EC 2.7.4.22) (Uridine monophosphate kinase) (UMP kinase) (UMPK)	pyrH	Q2FZ22
Urocanate hydratase (Urocanase) (EC 4.2.1.49) (Imidazolonepropionate hydrolase)	hutU	Q2FVT5
